# Supplementary material for: Cross-Cultural Adaptation and Validation of the Turkish Form of the Awareness Scale on Consumption of Irradiated Foods (ASCIF)
Source: Foods. 2026 Jun 25;15(13):2278. doi: 10.3390/foods15132278 (PMC13361858; doi:10.3390/foods15132278)
Supplement: Supplementary file 1 [file foods-15-02278-s001.zip]

Archive with 1 entries (1 files):
- ASCIF TR raw data.xlsx
