# Supplementary material for: Cross-Cultural Adaptation and Validation of the Turkish Form of the Awareness Scale on Consumption of Irradiated Foods (ASCIF)
Source: Foods. 2026 Jun 25;15(13):2278. doi: 10.3390/foods15132278 (PMC13361858; doi:10.3390/foods15132278)
Supplement: Supplementary file 1 [file foods-15-02278-s001.zip › ASCIF TR raw data.xlsx]

## Sheet: Sayfa1
I voluntarily consent to participate in the study.	Gender	Age	Educational Status	Affiliation	Marital Status	With whom do you live?	Who conducts the food shopping at home/dormitory?	Awareness Scale for the Consumption of Irradiated Foods [Irradiation of foods and radioactivity are fundamentally different phenomena.]	Awareness Scale for the Consumption of Irradiated Foods [Food irradiation can be used to reduce the microbial load in foods.]	Awareness Scale for the Consumption of Irradiated Foods [Food irradiation can be used to inhibit sprouting in onions, roots, and tubers.]	Awareness Scale for the Consumption of Irradiated Foods [Food irradiation can be used to delay/retard the ripening of fruits.]	Awareness Scale for the Consumption of Irradiated Foods [The minimum dose absorbed by an irradiated food must be sufficient to achieve the intended effect.]	Awareness Scale for the Consumption of Irradiated Foods [Turkey permits the irradiation of food.]	Awareness Scale for the Consumption of Irradiated Foods [Food irradiation can be used to extend the shelf life or expiration date of foods.]	Awareness Scale for the Consumption of Irradiated Foods [I consciously consume irradiated foods.]	Awareness Scale for the Consumption of Irradiated Foods [I consume irradiated foods.]	Awareness Scale for the Consumption of Irradiated Foods [I am willing to pay more for irradiated foods.]	Awareness Scale for the Consumption of Irradiated Foods [I encourage the consumption of irradiated foods.]	Awareness Scale for the Consumption of Irradiated Foods [I consume irradiated foods because I know they are not harmful to health.]	Awareness Scale for the Consumption of Irradiated Foods [I consume irradiated foods because I know they are safe.]	Awareness Scale for the Consumption of Irradiated Foods [I am aware of at least one irradiated food product.]	Awareness Scale for the Consumption of Irradiated Foods [I approve of the consumption of irradiated foods.]	Awareness Scale for the Consumption of Irradiated Foods [I believe that educational campaigns are necessary to inform the public about food irradiation.]	Awareness Scale for the Consumption of Irradiated Foods [I am familiar with the Radura symbol representing irradiated food.]	Awareness Scale for the Consumption of Irradiated Foods [I believe that all irradiated foods should clearly indicate this information on their packaging.]	Awareness Scale for the Consumption of Irradiated Foods [I believe that additional labeling information on irradiated foods is important.]	Awareness Scale for the Consumption of Irradiated Foods [I believe it is important for the Radura symbol to be present on the labels of irradiated foods.]	Awareness Scale for the Consumption of Irradiated Foods [When I read the statement 'treated by irradiation' on a food label, I purchase that food with confidence.]	Awareness Scale for the Consumption of Irradiated Foods [I believe that 'irradiated food' information should be prominently displayed on food labels.]	Awareness Scale for the Consumption of Irradiated Foods [I purchase irradiated foods because I know that this process does not render food radioactive.]	Awareness Scale for the Consumption of Irradiated Foods [Irradiated foods are microbiologically safe.]	Awareness Scale for the Consumption of Irradiated Foods [Irradiated foods are safe in terms of nutritional value.]	Awareness Scale for the Consumption of Irradiated Foods [I feel safe consuming irradiated foods.]	Awareness Scale for the Consumption of Irradiated Foods [I believe that irradiated foods do not pose a health risk in the short term.]	Awareness Scale for the Consumption of Irradiated Foods [I believe that irradiated foods do not pose a health risk in the medium term.]	Awareness Scale for the Consumption of Irradiated Foods [I believe that irradiated foods do not pose a health risk in the long term.]	Awareness Scale for the Consumption of Irradiated Foods [I believe that irradiated foods do not harm the health of future generations.]	Awareness Scale for the Consumption of Irradiated Foods [The World Health Organization and the Food and Agriculture Organization of the United Nations recommend food irradiation.]
I have read and I consent.	Male	25	Undergraduate student	Undergraduate/Graduate/Doctoral student	Single	Alone at home	Myself
I have read and I consent.	Female	21	Undergraduate student	Lisans/Lisansüstü öğrencisi-mezunu	Single	With family at home	Myself	Undecided	Agree	Undecided	Undecided	Agree	Undecided	Agree	Undecided	Undecided	Agree	Agree	Agree	Undecided	Agree	Agree	Agree	Strongly Agree	Strongly Agree	Strongly Agree	Strongly Agree	Agree	Strongly Agree	Agree	Strongly Agree	Undecided	Agree	Agree	Agree	Agree	Agree	Strongly Agree
I have read and I consent.	Female	40	Postgraduate degree graduate	Academic staff	Married	With family at home	Myself
I have read and I consent.	Female	21	Undergraduate student	Academic staff	Single	With friend(s) in dormitory	Myself	Strongly Agree	Agree	Agree	Agree	Agree	Undecided	Undecided	Agree	Agree	Agree	Agree	Agree	Agree	Agree	Agree	Agree	Strongly Agree	Strongly Agree	Strongly Agree	Strongly Agree	Strongly Agree	Strongly Agree	Strongly Agree	Agree	Agree	Agree	Agree	Agree	Agree	Agree	Strongly Agree
I have read and I consent.	Male	40	Bachelor's degree graduate	Administrative staff	Single	Alone at home	Myself
I have read and I consent.	Female	18	Undergraduate student	Undergraduate/Graduate/Doctoral student	Single	With family at home	My family	Undecided	Undecided	Undecided	Undecided	Undecided	Undecided	Undecided	Undecided	Undecided	Undecided	Undecided	Undecided	Undecided	Undecided	Undecided	Undecided	Undecided	Undecided	Undecided	Undecided	Undecided	Undecided	Undecided	Undecided	Undecided	Undecided	Undecided	Undecided	Undecided	Undecided	Undecided
I have read and I consent.	Male	32	Bachelor's degree graduate	Administrative staff	Married	With family at home	Myself	Agree	Agree	Disagree	Disagree	Agree	Agree	Agree	Agree	Agree	Agree	Undecided	Agree	Agree	Agree	Agree	Strongly Agree	Strongly Agree	Strongly Agree	Strongly Agree	Strongly Agree	Agree	Agree	Agree	Agree	Agree	Agree	Strongly Agree	Agree	Agree	Agree	Undecided
I have read and I consent.	Male	21	Undergraduate student	Administrative staff	Single	Alone at home	Myself	Agree	Agree	Agree	Agree	Agree	Undecided	Undecided	Undecided	Undecided	Disagree	Undecided	Undecided	Undecided	Undecided	Undecided	Strongly Agree	Disagree	Agree	Undecided	Strongly Agree	Undecided	Strongly Agree	Undecided	Undecided	Undecided	Undecided	Undecided	Undecided	Undecided	Undecided	Undecided
I have read and I consent.	Male	24	Undergraduate student	Lisans/Lisansüstü öğrencisi-mezunu	Single	With family at home	Myself	Undecided	Agree	Agree	Agree	Agree	Agree	Agree	Undecided	Agree	Disagree	Undecided	Undecided	Undecided	Disagree	Undecided	Agree	Disagree	Strongly Agree	Strongly Agree	Strongly Agree	Agree	Agree	Undecided	Agree	Agree	Agree	Undecided	Undecided	Undecided	Undecided	Undecided
I have read and I consent.	Female	23	Undergraduate student	Undergraduate/Graduate/Doctoral student	Single	With friend(s) in dormitory	Myself	Agree	Agree	Agree	Agree	Agree	Agree	Agree	Agree	Agree	Agree	Strongly Disagree	Strongly Disagree	Strongly Disagree	Agree	Disagree	Strongly Agree	Strongly Disagree	Strongly Disagree	Strongly Disagree	Strongly Disagree	Strongly Disagree	Strongly Disagree	Strongly Disagree	Strongly Disagree	Strongly Disagree	Disagree	Strongly Agree	Strongly Disagree	Strongly Disagree	Strongly Disagree	Strongly Disagree
I have read and I consent.	Female	20	Undergraduate student	Undergraduate/Graduate/Doctoral student	Single	With family at home	Myself	Agree	Agree	Agree	Agree	Agree	Agree	Agree	Agree	Agree	Agree	Agree	Agree	Agree	Agree	Agree	Agree	Agree	Agree	Agree	Agree	Agree	Agree	Agree	Agree	Agree	Agree	Agree	Agree	Agree	Agree	Agree
I have read and I consent.	Male	23	Undergraduate student	Lisans/Lisansüstü öğrencisi-mezunu	Single	With friend(s) in dormitory	Myself	Undecided	Undecided	Undecided	Undecided	Undecided	Undecided	Undecided	Undecided	Undecided	Undecided	Undecided	Undecided	Undecided	Undecided	Undecided	Undecided	Undecided	Undecided	Undecided	Undecided	Undecided	Undecided	Undecided	Undecided	Undecided	Undecided	Undecided	Undecided	Undecided	Undecided	Undecided
I have read and I consent.	Female	20	Undergraduate student	Lisans/Lisansüstü öğrencisi-mezunu	Single	Alone in dormitory	Myself	Strongly Agree	Strongly Agree	Strongly Agree	Strongly Agree	Strongly Agree	Strongly Agree	Strongly Agree	Strongly Agree	Strongly Agree	Strongly Agree	Strongly Agree	Strongly Agree	Strongly Agree	Strongly Agree	Strongly Agree	Strongly Agree	Strongly Agree	Strongly Agree	Strongly Agree	Strongly Agree	Strongly Agree	Strongly Agree	Strongly Agree	Strongly Agree	Strongly Agree	Strongly Agree	Strongly Agree	Strongly Agree	Strongly Agree	Strongly Agree	Strongly Agree
I have read and I consent.	Male	19	Undergraduate student	Undergraduate/Graduate/Doctoral student	Single	With family at home	My family	Disagree	Agree	Agree	Agree	Disagree	Agree	Agree	Disagree	Undecided	Strongly Disagree	Disagree	Undecided	Disagree	Disagree	Undecided	Undecided	Strongly Disagree	Strongly Agree	Strongly Agree	Agree	Undecided	Strongly Agree	Agree	Agree	Undecided	Undecided	Agree	Undecided	Strongly Disagree	Disagree	Undecided
I have read and I consent.	Female	22	Undergraduate student	Undergraduate/Graduate/Doctoral student	Single	With family at home	My family
I have read and I consent.	Female	19	Undergraduate student	Undergraduate/Graduate/Doctoral student	Single	With friend(s) in dormitory	Myself
I have read and I consent.	Male	22	Undergraduate student	Undergraduate/Graduate/Doctoral student	Single	With friend(s) at home	Myself
I have read and I consent.	Male	20	Undergraduate student	Undergraduate/Graduate/Doctoral student	Single	With friend(s) at home	Myself
I have read and I consent.	Male	21	Undergraduate student	Undergraduate/Graduate/Doctoral student	Single	With friend(s) at home	Myself	Agree	Agree	Strongly Agree	Undecided	Agree	Agree	Strongly Agree	Undecided	Undecided	Strongly Disagree	Disagree	Disagree	Strongly Disagree	Disagree	Strongly Disagree	Strongly Disagree	Strongly Disagree	Undecided	Undecided	Undecided	Agree	Agree	Undecided	Agree	Agree	Agree	Agree	Agree	Undecided	Strongly Disagree	Agree
I have read and I consent.	Female	19	Undergraduate student	Undergraduate/Graduate/Doctoral student	Single	With friend(s) in dormitory	Myself	Agree	Agree	Agree	Agree	Agree	Undecided	Agree	Disagree	Undecided	Disagree	Disagree	Undecided	Undecided	Disagree	Undecided	Agree	Undecided	Undecided	Agree	Agree	Agree	Agree	Agree	Undecided	Undecided	Agree	Agree	Agree	Agree	Agree	Undecided
I have read and I consent.	Male	22	Undergraduate student	Undergraduate/Graduate/Doctoral student	Single	With family at home	Myself	Undecided	Undecided	Undecided	Agree	Disagree	Agree	Disagree	Undecided	Agree	Disagree	Undecided	Undecided	Undecided	Disagree	Strongly Disagree	Undecided	Agree	Undecided	Disagree	Undecided	Undecided	Undecided	Agree	Undecided	Undecided	Disagree	Disagree	Disagree	Undecided	Undecided	Agree
I have read and I consent.	Male	18	Undergraduate student	Undergraduate/Graduate/Doctoral student	Single	With family at home	My family	Strongly Agree	Agree	Strongly Agree	Agree	Strongly Agree	Agree	Strongly Agree	Agree	Strongly Agree	Agree	Strongly Agree	Agree	Strongly Agree	Agree	Strongly Agree	Agree	Strongly Agree	Agree	Strongly Agree	Strongly Agree	Agree	Strongly Agree	Strongly Agree	Agree	Agree	Agree	Strongly Agree	Strongly Agree	Agree	Agree	Agree
I have read and I consent.	Male	25	Undergraduate student	Undergraduate/Graduate/Doctoral student	Single	With family at home	My family	Strongly Disagree	Strongly Disagree	Disagree	Strongly Disagree	Disagree	Undecided	Disagree	Undecided	Undecided	Undecided	Disagree	Undecided	Disagree	Undecided	Strongly Disagree	Disagree	Strongly Disagree	Undecided	Disagree	Undecided	Disagree	Undecided	Disagree	Undecided	Disagree	Undecided	Disagree	Undecided	Disagree	Undecided	Disagree
I have read and I consent.	Female	18	Undergraduate student	Undergraduate/Graduate/Doctoral student	Single	With friend(s) in dormitory	Myself	Strongly Agree	Agree	Strongly Agree	Strongly Agree	Strongly Agree	Strongly Agree	Strongly Agree	Agree	Strongly Agree	Agree	Agree	Agree	Agree	Strongly Agree	Agree	Strongly Agree	Strongly Agree	Strongly Agree	Strongly Agree	Strongly Agree	Agree	Strongly Agree	Agree	Agree	Agree	Agree	Strongly Agree	Agree	Agree	Agree	Agree
I have read and I consent.	Female	23	Bachelor's degree graduate	Lisans(üstü) öğrencisi-mezunu	Single	With family at home	My family	Strongly Agree	Agree	Agree	Agree	Strongly Agree	Strongly Agree	Strongly Agree	Agree	Agree	Undecided	Agree	Agree	Agree	Strongly Agree	Agree	Agree	Strongly Agree	Strongly Agree	Strongly Agree	Strongly Agree	Strongly Agree	Strongly Agree	Strongly Agree	Strongly Agree	Agree	Agree	Agree	Agree	Undecided	Undecided	Agree
I have read and I consent.	Female	21	Undergraduate student	Lisans(üstü) öğrencisi-mezunu	Single	With friend(s) in dormitory	Myself	Strongly Agree	Agree	Undecided	Disagree	Undecided	Undecided	Undecided	Undecided	Undecided	Disagree	Disagree	Disagree	Disagree	Disagree	Disagree	Disagree	Strongly Agree	Undecided	Undecided	Undecided	Undecided	Undecided	Undecided	Undecided	Undecided	Undecided	Undecided	Undecided	Undecided	Undecided	Undecided
I have read and I consent.	Female	23	Undergraduate student	Lisans(üstü) öğrencisi-mezunu	Single	With family at home	My family	Undecided	Undecided	Undecided	Undecided	Undecided	Undecided	Undecided	Undecided	Undecided	Undecided	Undecided	Undecided	Undecided	Undecided	Undecided	Undecided	Undecided	Undecided	Undecided	Undecided	Undecided	Undecided	Undecided	Undecided	Undecided	Undecided	Undecided	Undecided	Undecided	Undecided	Undecided
I have read and I consent.	Male	29	Undergraduate student	Lisans/Lisansüstü öğrencisi-mezunu	Single	Alone at home	Myself	Undecided	Strongly Disagree	Undecided	Strongly Disagree	Strongly Disagree	Agree	Agree	Strongly Disagree	Disagree	Strongly Disagree	Strongly Disagree	Undecided	Undecided	Undecided	Undecided	Strongly Agree	Disagree	Strongly Agree	Undecided	Strongly Agree	Undecided	Undecided	Undecided	Undecided	Undecided	Strongly Disagree	Strongly Disagree	Strongly Disagree	Disagree	Strongly Disagree	Strongly Disagree
I have read and I consent.	Female	18	Undergraduate student	Lisans/Lisansüstü öğrencisi-mezunu	Single	With friend(s) in dormitory	Myself	Agree	Agree	Agree	Agree	Strongly Agree	Strongly Agree	Agree	Agree	Strongly Agree	Strongly Agree	Agree	Agree	Strongly Agree	Agree	Agree	Strongly Agree	Agree	Strongly Agree	Strongly Agree	Agree	Strongly Agree	Strongly Agree	Agree	Strongly Agree	Strongly Agree	Agree	Strongly Agree	Strongly Agree	Agree	Agree	Strongly Agree
I have read and I consent.	Male	23	Undergraduate student	Lisans/Lisansüstü öğrencisi-mezunu	Single	Alone in dormitory	Myself	Strongly Agree	Strongly Agree	Strongly Agree	Strongly Agree	Strongly Agree	Strongly Agree	Strongly Agree	Strongly Agree	Strongly Agree	Strongly Agree	Strongly Agree	Strongly Agree	Strongly Agree	Strongly Agree	Strongly Agree	Strongly Agree	Strongly Agree	Strongly Agree	Strongly Agree	Strongly Agree	Strongly Agree	Strongly Agree	Strongly Agree	Strongly Agree	Strongly Agree	Strongly Agree	Strongly Agree	Strongly Agree	Strongly Agree	Strongly Agree	Strongly Agree
I have read and I consent.	Male	23	Undergraduate student	Lisans/Lisansüstü öğrencisi-mezunu	Single	Alone in dormitory	Myself	Strongly Agree	Strongly Agree	Strongly Agree	Strongly Agree	Strongly Agree	Strongly Agree	Strongly Agree	Strongly Agree	Strongly Agree	Strongly Agree	Strongly Agree	Strongly Agree	Strongly Agree	Strongly Agree	Strongly Agree	Strongly Agree	Strongly Agree	Strongly Agree	Strongly Agree	Strongly Agree	Strongly Agree	Strongly Agree	Strongly Agree	Strongly Agree	Strongly Agree	Strongly Agree	Strongly Agree	Strongly Agree	Strongly Agree	Strongly Agree	Strongly Agree
I have read and I consent.	Male	20	Undergraduate student	Lisans/Lisansüstü öğrencisi-mezunu	Single	With friend(s) in dormitory	Myself	Strongly Agree	Strongly Agree	Strongly Agree	Strongly Agree	Strongly Agree	Strongly Agree	Strongly Agree	Strongly Agree	Strongly Agree	Strongly Agree	Strongly Agree	Strongly Agree	Strongly Agree	Strongly Agree	Strongly Agree	Strongly Agree	Strongly Agree	Strongly Agree	Strongly Agree	Strongly Agree	Strongly Agree	Strongly Agree	Strongly Agree	Strongly Agree	Strongly Agree	Strongly Agree	Strongly Agree	Strongly Agree	Strongly Agree	Strongly Agree	Strongly Agree
I have read and I consent.	Male	22	Undergraduate student	Lisans/Lisansüstü öğrencisi-mezunu	Single	With friend(s) at home	Myself	Undecided	Agree	Agree	Disagree	Undecided	Agree	Agree	Strongly Agree	Agree	Undecided	Undecided	Agree	Disagree	Strongly Disagree	Undecided	Undecided	Undecided	Agree	Agree	Agree	Agree	Agree	Strongly Agree	Strongly Agree	Undecided	Disagree	Disagree	Disagree	Undecided	Agree	Undecided
I have read and I consent.	Male	24	Undergraduate student	Lisans/Lisansüstü öğrencisi-mezunu	Single	With family at home	My family	Undecided	Agree	Agree	Agree	Agree	Undecided	Undecided	Strongly Disagree	Disagree	Strongly Disagree	Strongly Disagree	Agree	Agree	Disagree	Agree	Agree	Strongly Disagree	Strongly Agree	Agree	Agree	Strongly Agree	Agree	Agree	Agree	Agree	Undecided	Undecided	Undecided	Undecided	Undecided	Undecided
I have read and I consent.	Male	20	Undergraduate student	Lisans/Lisansüstü öğrencisi-mezunu	Single	With friend(s) in dormitory	Myself	Strongly Agree	Strongly Agree	Strongly Agree	Strongly Agree	Strongly Agree	Undecided	Strongly Agree	Undecided	Undecided	Undecided	Undecided	Strongly Agree	Strongly Agree	Undecided	Undecided	Strongly Agree	Strongly Agree	Strongly Agree	Strongly Agree	Strongly Agree	Strongly Agree	Strongly Agree	Strongly Agree	Strongly Agree	Strongly Agree	Strongly Agree	Strongly Agree	Strongly Agree	Strongly Agree	Strongly Agree	Strongly Agree
I have read and I consent.	Female	37	Undergraduate student	Administrative staff	Single	Alone at home	Myself	Undecided	Disagree	Undecided	Agree	Agree	Undecided	Agree	Undecided	Agree	Undecided	Undecided	Undecided	Undecided	Agree	Undecided	Strongly Agree	Disagree	Agree	Agree	Agree	Disagree	Strongly Agree	Disagree	Undecided	Undecided	Undecided	Undecided	Undecided	Undecided	Undecided	Undecided
I have read and I consent.	Female	22	Undergraduate student	Lisans/Lisansüstü öğrencisi-mezunu	Single	With friend(s) in dormitory	Myself	Agree	Undecided	Agree	Agree	Agree	Agree	Agree	Agree	Agree	Agree	Agree	Agree	Agree	Agree	Agree	Agree	Agree	Agree	Agree	Agree	Agree	Agree	Agree	Undecided	Undecided	Undecided	Agree	Agree	Agree	Agree	Agree
I have read and I consent.	Female	20	Undergraduate student	Lisans/Lisansüstü öğrencisi-mezunu	Single	With friend(s) in dormitory	Myself	Agree	Agree	Agree	Agree	Agree	Agree	Agree	Agree	Agree	Agree	Agree	Agree	Agree	Agree	Agree	Agree	Agree	Agree	Agree	Agree	Agree	Agree	Agree	Agree	Agree	Agree	Agree	Agree	Agree	Agree	Agree
I have read and I consent.	Female	19	Undergraduate student	Lisans/Lisansüstü öğrencisi-mezunu	Single	With friend(s) in dormitory	Myself	Strongly Agree	Strongly Agree	Strongly Agree	Agree	Strongly Agree	Strongly Agree	Agree	Undecided	Strongly Agree	Strongly Agree	Disagree	Strongly Agree	Strongly Agree	Strongly Agree	Strongly Agree	Strongly Agree	Strongly Disagree	Strongly Agree	Strongly Agree	Strongly Agree	Strongly Agree	Strongly Agree	Strongly Agree	Strongly Agree	Strongly Agree	Strongly Agree	Strongly Agree	Strongly Agree	Strongly Agree	Strongly Agree	Strongly Agree
I have read and I consent.	Male	21	Undergraduate student	Lisans/Lisansüstü öğrencisi-mezunu	Single	With family at home	My family	Agree	Undecided	Undecided	Undecided	Undecided	Undecided	Undecided	Undecided	Undecided	Undecided	Undecided	Undecided	Undecided	Strongly Disagree	Undecided	Undecided	Undecided	Undecided	Undecided	Undecided	Undecided	Undecided	Undecided	Undecided	Undecided	Undecided	Undecided	Undecided	Undecided	Undecided	Undecided
I have read and I consent.	Male	20	Undergraduate student	Lisans/Lisansüstü öğrencisi-mezunu	Single	With family at home	My family	Undecided	Undecided	Undecided	Undecided	Undecided	Undecided	Undecided	Undecided	Undecided	Undecided	Undecided	Undecided	Undecided	Undecided	Undecided	Undecided	Undecided	Undecided	Undecided	Undecided	Undecided	Undecided	Undecided	Undecided	Undecided	Undecided	Undecided	Undecided	Undecided	Undecided	Undecided
I have read and I consent.	Female	20	Undergraduate student	Lisans/Lisansüstü öğrencisi-mezunu	Single	With friend(s) in dormitory	Myself	Undecided	Undecided	Agree	Agree	Agree	Undecided	Agree	Undecided	Undecided	Disagree	Disagree	Undecided	Undecided	Undecided	Undecided	Undecided	Disagree	Agree	Agree	Undecided	Undecided	Agree	Undecided	Undecided	Undecided	Undecided	Undecided	Undecided	Undecided	Undecided	Undecided
I have read and I consent.	Male	20	Undergraduate student	Undergraduate/Graduate/Doctoral student	Single	With friend(s) in dormitory	Myself
I have read and I consent.	Female	20	Undergraduate student	Undergraduate/Graduate/Doctoral student	Single	With friend(s) in dormitory	Myself
I have read and I consent.	Male	21	Undergraduate student	Undergraduate/Graduate/Doctoral student	Single	With friend(s) in dormitory	Myself
I have read and I consent.	Female	20	Undergraduate student	Undergraduate/Graduate/Doctoral student	Single	With friend(s) in dormitory	Myself
I have read and I consent.	Female	20	Undergraduate student	Undergraduate/Graduate/Doctoral student	Single	With friend(s) in dormitory	Myself
I have read and I consent.	Female	19	Undergraduate student	Undergraduate/Graduate/Doctoral student	Single	With friend(s) in dormitory	Myself
I have read and I consent.	Female	21	Undergraduate student	Undergraduate/Graduate/Doctoral student	Single	With friend(s) in dormitory	Myself
I have read and I consent.	Female	22	Undergraduate student	Undergraduate/Graduate/Doctoral student	Single	Alone at home	Myself	Strongly Agree	Strongly Agree	Undecided	Agree	Undecided	Undecided	Agree	Agree	Agree	Undecided	Undecided	Undecided	Undecided	Agree	Undecided	Agree	Agree	Agree	Agree	Agree	Agree	Agree	Agree	Agree	Agree	Undecided	Agree	Undecided	Undecided	Undecided	Undecided
I have read and I consent.	Female	22	Undergraduate student	Undergraduate/Graduate/Doctoral student	Single	With friend(s) in dormitory	Myself	Agree	Agree	Agree	Undecided	Undecided	Agree	Agree	Strongly Disagree	Strongly Disagree	Strongly Disagree	Undecided	Undecided	Undecided	Agree	Undecided	Agree	Agree	Agree	Agree	Agree	Undecided	Agree	Agree	Agree	Undecided	Agree	Agree	Agree	Undecided	Undecided	Agree
I have read and I consent.	Male	21	Undergraduate student	Undergraduate/Graduate/Doctoral student	Single	With friend(s) in dormitory	Myself	Agree	Agree	Agree	Agree	Agree	Agree	Strongly Agree	Undecided	Undecided	Disagree	Undecided	Agree	Agree	Agree	Agree	Strongly Agree	Strongly Agree	Strongly Agree	Strongly Agree	Strongly Agree	Undecided	Agree	Undecided	Agree	Agree	Undecided	Agree	Undecided	Disagree	Undecided	Undecided
I have read and I consent.	Female	45	Undergraduate student	Undergraduate/Graduate/Doctoral student	Married	With family at home	Myself	Agree	Strongly Agree	Agree	Disagree	Undecided	Agree	Disagree	Agree	Agree	Undecided	Agree	Agree	Agree	Agree	Agree	Agree	Strongly Agree	Strongly Agree	Strongly Agree	Strongly Agree	Agree	Strongly Agree	Agree	Strongly Agree	Agree	Agree	Agree	Agree	Undecided	Undecided	Agree
I have read and I consent.	Female	22	Undergraduate student	Undergraduate/Graduate/Doctoral student	Single	With friend(s) in dormitory	Myself	Undecided	Undecided	Undecided	Undecided	Undecided	Undecided	Undecided	Undecided	Undecided	Undecided	Undecided	Undecided	Undecided	Undecided	Undecided	Undecided	Undecided	Undecided	Undecided	Undecided	Undecided	Undecided	Undecided	Undecided	Undecided	Undecided	Undecided	Undecided	Undecided	Undecided	Undecided
I have read and I consent.	Female	19	Undergraduate student	Undergraduate/Graduate/Doctoral student	Single	With friend(s) in dormitory	Myself	Agree	Undecided	Agree	Strongly Agree	Agree	Undecided	Strongly Agree	Agree	Agree	Disagree	Disagree	Disagree	Disagree	Disagree	Disagree	Agree	Disagree	Agree	Agree	Strongly Agree	Agree	Agree	Undecided	Undecided	Undecided	Disagree	Disagree	Disagree	Strongly Disagree	Strongly Disagree	Disagree
I have read and I consent.	Female	19	Undergraduate student	Undergraduate/Graduate/Doctoral student	Single	With family at home	My family	Undecided	Agree	Strongly Agree	Agree	Agree	Disagree	Undecided	Disagree	Undecided	Disagree	Undecided	Undecided	Disagree	Undecided	Undecided	Undecided	Agree	Undecided	Agree	Undecided	Agree	Undecided	Undecided	Agree	Undecided	Undecided	Undecided	Undecided	Undecided	Agree	Agree
I have read and I consent.	Male	20	Undergraduate student	Undergraduate/Graduate/Doctoral student	Single	With family at home	Myself	Strongly Agree	Undecided	Undecided	Undecided	Undecided	Undecided	Undecided	Undecided	Undecided	Undecided	Undecided	Undecided	Undecided	Undecided	Undecided	Undecided	Undecided	Undecided	Undecided	Undecided	Undecided	Undecided	Undecided	Undecided	Undecided	Undecided	Undecided	Undecided	Undecided	Undecided	Undecided
I have read and I consent.	Female	22	Undergraduate student	Lisans/Lisansüstü öğrencisi-mezunu	Single	With friend(s) in dormitory	Myself	Undecided	Agree	Agree	Agree	Agree	Undecided	Agree	Undecided	Agree	Undecided	Undecided	Undecided	Undecided	Agree	Undecided	Agree	Agree	Agree	Agree	Agree	Agree	Agree	Agree	Agree	Agree	Agree	Agree	Agree	Agree	Agree	Agree
I have read and I consent.	Female	18	Undergraduate student	Lisans/Lisansüstü öğrencisi-mezunu	Single	With friend(s) in dormitory	Myself	Undecided	Undecided	Undecided	Undecided	Strongly Agree	Undecided	Undecided	Undecided	Undecided	Undecided	Undecided	Undecided	Undecided	Strongly Agree	Undecided	Undecided	Undecided	Undecided	Undecided	Undecided	Undecided	Undecided	Undecided	Undecided	Undecided	Undecided	Undecided	Undecided	Undecided	Undecided	Undecided
I have read and I consent.	Female	19	Undergraduate student	Lisans/Lisansüstü öğrencisi-mezunu	Single	With friend(s) in dormitory	Myself	Agree	Undecided	Undecided	Agree	Undecided	Undecided	Agree	Undecided	Undecided	Undecided	Undecided	Agree	Agree	Agree	Agree	Undecided	Undecided	Strongly Agree	Strongly Agree	Strongly Agree	Agree	Agree	Agree	Agree	Undecided	Undecided	Agree	Undecided	Undecided	Undecided	Agree
I have read and I consent.	Female	20	Undergraduate student	Undergraduate/Graduate/Doctoral student	Single	With friend(s) in dormitory	Myself
I have read and I consent.	Female	18	Undergraduate student	Undergraduate/Graduate/Doctoral student	Single	With friend(s) in dormitory	Myself
I have read and I consent.	Female	22	Undergraduate student	Lisans(üstü) öğrencisi-mezunu	Single	Alone at home	Myself	Undecided	Undecided	Undecided	Undecided	Undecided	Undecided	Undecided	Undecided	Undecided	Undecided	Undecided	Undecided	Undecided	Undecided	Undecided	Undecided	Undecided	Undecided	Undecided	Undecided	Undecided	Undecided	Undecided	Undecided	Undecided	Undecided	Undecided	Undecided	Undecided	Undecided	Undecided
I have read and I consent.	Female	20	Undergraduate student	Lisans/Lisansüstü öğrencisi-mezunu	Single	Alone at home	Myself	Agree	Agree	Agree	Agree	Agree	Agree	Agree	Disagree	Agree	Agree	Undecided	Undecided	Undecided	Undecided	Undecided	Undecided	Undecided	Undecided	Undecided	Undecided	Undecided	Undecided	Undecided	Undecided	Undecided	Undecided	Undecided	Undecided	Undecided	Undecided	Undecided
I have read and I consent.	Female	19	Undergraduate student	Undergraduate/Graduate/Doctoral student	Single	With friend(s) at home	Arkadaşım
I have read and I consent.	Female	21	Undergraduate student	Undergraduate/Graduate/Doctoral student	Single	With friend(s) in dormitory	Myself	Strongly Disagree	Strongly Agree	Strongly Agree	Strongly Agree	Strongly Agree	Strongly Agree	Strongly Agree	Strongly Agree	Strongly Agree	Undecided	Strongly Agree	Strongly Agree	Strongly Agree	Strongly Agree	Strongly Agree	Strongly Agree	Strongly Agree	Strongly Agree	Strongly Agree	Strongly Agree	Strongly Agree	Strongly Agree	Strongly Agree	Strongly Agree	Strongly Agree	Strongly Agree	Strongly Agree	Strongly Agree	Strongly Agree	Strongly Agree	Strongly Agree
I have read and I consent.	Female	23	Bachelor's degree graduate	Lisans(üstü) öğrencisi-mezunu	Single	With family at home	Myself	Agree	Strongly Agree	Strongly Agree	Agree	Agree	Agree	Agree	Undecided	Agree	Agree	Agree	Agree	Undecided	Agree	Agree	Agree	Strongly Agree	Strongly Agree	Strongly Agree	Strongly Agree	Disagree	Undecided	Agree	Agree	Undecided	Undecided	Agree	Agree	Agree	Agree	Agree
I have read and I consent.	Female	20	Undergraduate student	Undergraduate/Graduate/Doctoral student	Single	With friend(s) in dormitory	Myself
I have read and I consent.	Female	21	Undergraduate student	Undergraduate/Graduate/Doctoral student	Single	Alone in dormitory	Myself
I have read and I consent.	Female	22	Undergraduate student	Undergraduate/Graduate/Doctoral student	Single	With friend(s) in dormitory	Myself
I have read and I consent.	Female	21	Undergraduate student	Undergraduate/Graduate/Doctoral student	Single	With friend(s) in dormitory	Myself
I have read and I consent.	Female	22	Undergraduate student	Undergraduate/Graduate/Doctoral student	Single	Alone in dormitory	Myself
I have read and I consent.	Female	21	Undergraduate student	Undergraduate/Graduate/Doctoral student	Single	With family at home	Myself
I have read and I consent.	Female	22	Undergraduate student	Undergraduate/Graduate/Doctoral student	Single	With friend(s) in dormitory	Myself
I have read and I consent.	Female	20	Undergraduate student	Undergraduate/Graduate/Doctoral student	Single	With friend(s) in dormitory	Myself
I have read and I consent.	Female	20	Undergraduate student	Undergraduate/Graduate/Doctoral student	Single	With family at home	My family
I have read and I consent.	Female	18	Undergraduate student	Undergraduate/Graduate/Doctoral student	Single	With friend(s) in dormitory	Myself
I have read and I consent.	Female	20	Undergraduate student	Undergraduate/Graduate/Doctoral student	Single	With family at home	My family
I have read and I consent.	Female	19	Undergraduate student	Undergraduate/Graduate/Doctoral student	Single	With friend(s) in dormitory	Myself
I have read and I consent.	Female	20	Undergraduate student	Undergraduate/Graduate/Doctoral student	Single	With family at home	My family
I have read and I consent.	Female	20	Undergraduate student	Undergraduate/Graduate/Doctoral student	Single	With friend(s) at home	Myself
I have read and I consent.	Female	19	Undergraduate student	Undergraduate/Graduate/Doctoral student	Single	With friend(s) in dormitory	Myself
I have read and I consent.	Female	23	Undergraduate student	Undergraduate/Graduate/Doctoral student	Single	Alone at home	Myself
I have read and I consent.	Male	22	Undergraduate student	Undergraduate/Graduate/Doctoral student	Single	With friend(s) at home	Myself
I have read and I consent.	Female	20	Undergraduate student	Undergraduate/Graduate/Doctoral student	Single	With friend(s) in dormitory	Myself
I have read and I consent.	Female	20	Undergraduate student	Undergraduate/Graduate/Doctoral student	Single	With friend(s) in dormitory	Myself
I have read and I consent.	Female	20	Undergraduate student	Undergraduate/Graduate/Doctoral student	Single	With friend(s) in dormitory	Myself
I have read and I consent.	Female	21	Undergraduate student	Undergraduate/Graduate/Doctoral student	Single	With friend(s) in dormitory	Myself
I have read and I consent.	Male	21	Undergraduate student	Undergraduate/Graduate/Doctoral student	Single	With friend(s) in dormitory	Myself
I have read and I consent.	Female	19	Undergraduate student	Undergraduate/Graduate/Doctoral student	Single	With friend(s) in dormitory	Myself
I have read and I consent.	Female	23	Undergraduate student	Undergraduate/Graduate/Doctoral student	Single	Alone at home	Myself
I have read and I consent.	Female	21	Undergraduate student	Undergraduate/Graduate/Doctoral student	Single	With family at home	My family
I have read and I consent.	Male	22	Undergraduate student	Undergraduate/Graduate/Doctoral student	Single	With friend(s) at home	Myself	Strongly Agree	Agree	Agree	Agree	Undecided	Agree	Agree	Undecided	Undecided	Undecided	Undecided	Undecided	Undecided	Agree	Agree	Strongly Agree	Strongly Agree	Strongly Agree	Strongly Agree	Strongly Agree	Undecided	Agree	Agree	Agree	Agree	Agree	Agree	Agree	Agree	Agree	Agree
I have read and I consent.	Female	21	Undergraduate student	Undergraduate/Graduate/Doctoral student	Single	With friend(s) in dormitory	Myself	Strongly Agree	Strongly Agree	Strongly Agree	Strongly Agree	Strongly Agree	Strongly Agree	Strongly Agree	Undecided	Undecided	Strongly Disagree	Strongly Disagree	Undecided	Undecided	Strongly Agree	Agree	Agree	Strongly Agree	Strongly Agree	Strongly Agree	Strongly Agree	Agree	Agree	Agree	Strongly Agree	Agree	Agree	Agree	Undecided	Undecided	Undecided	Agree
I have read and I consent.	Female	21	Undergraduate student	Administrative staff	Single	With family at home	My family	Agree	Strongly Agree	Agree	Agree	Agree	Agree	Agree	Agree	Agree	Undecided	Agree	Agree	Agree	Agree	Agree	Agree	Agree	Agree	Agree	Agree	Agree	Agree	Agree	Agree	Agree	Agree	Agree	Agree	Agree	Agree	Agree
I have read and I consent.	Female	21	Undergraduate student	Undergraduate/Graduate/Doctoral student	Single	With friend(s) in dormitory	Myself	Agree	Agree	Undecided	Agree	Agree	Strongly Agree	Agree	Undecided	Agree	Agree	Agree	Agree	Agree	Agree	Agree	Strongly Agree	Agree	Strongly Agree	Agree	Strongly Agree	Strongly Agree	Strongly Agree	Agree	Agree	Undecided	Undecided	Undecided	Undecided	Undecided	Undecided	Agree
I have read and I consent.	Female	21	Undergraduate student	Undergraduate/Graduate/Doctoral student	Single	With friend(s) in dormitory	Myself	Agree	Strongly Agree	Agree	Agree	Agree	Agree	Agree	Agree	Agree	Agree	Agree	Agree	Agree	Agree	Agree	Agree	Agree	Agree	Agree	Agree	Agree	Agree	Agree	Agree	Agree	Agree	Agree	Agree	Agree	Agree	Agree
I have read and I consent.	Female	19	Undergraduate student	Undergraduate/Graduate/Doctoral student	Single	With family at home	My family	Agree	Agree	Undecided	Undecided	Agree	Agree	Disagree	Disagree	Undecided	Undecided	Undecided	Agree	Agree	Undecided	Undecided	Agree	Undecided	Strongly Agree	Agree	Agree	Agree	Agree	Agree	Undecided	Undecided	Undecided	Undecided	Undecided	Undecided	Undecided	Undecided
I have read and I consent.	Female	22	Undergraduate student	Undergraduate/Graduate/Doctoral student	Single	With friend(s) at home	Myself	Undecided	Strongly Agree	Agree	Agree	Strongly Agree	Strongly Agree	Agree	Strongly Disagree	Agree	Strongly Disagree	Strongly Disagree	Undecided	Undecided	Strongly Agree	Agree	Agree	Strongly Agree	Strongly Agree	Strongly Agree	Strongly Agree	Agree	Strongly Agree	Undecided	Agree	Agree	Agree	Agree	Agree	Undecided	Undecided	Agree
I have read and I consent.	Female	20	Undergraduate student	Undergraduate/Graduate/Doctoral student	Single	With friend(s) in dormitory	Myself	Agree	Agree	Agree	Agree	Agree	Agree	Agree	Agree	Disagree	Disagree	Undecided	Undecided	Undecided	Agree	Undecided	Agree	Strongly Agree	Strongly Agree	Strongly Agree	Strongly Agree	Undecided	Agree	Undecided	Agree	Undecided	Undecided	Undecided	Undecided	Undecided	Undecided	Strongly Agree
I have read and I consent.	Female	22	Undergraduate student	Undergraduate/Graduate/Doctoral student	Single	With friend(s) in dormitory	Myself	Agree	Agree	Agree	Agree	Agree	Undecided	Agree	Undecided	Agree	Undecided	Agree	Agree	Agree	Strongly Agree	Agree	Agree	Strongly Agree	Strongly Agree	Strongly Agree	Strongly Agree	Agree	Agree	Agree	Agree	Agree	Agree	Agree	Agree	Undecided	Undecided	Undecided
I have read and I consent.	Female	20	Undergraduate student	Undergraduate/Graduate/Doctoral student	Single	With friend(s) in dormitory	Myself	Undecided	Agree	Undecided	Undecided	Undecided	Undecided	Undecided	Undecided	Undecided	Undecided	Undecided	Undecided	Undecided	Undecided	Undecided	Undecided	Undecided	Undecided	Undecided	Undecided	Undecided	Undecided	Undecided	Undecided	Undecided	Undecided	Undecided	Undecided	Undecided	Undecided	Undecided
I have read and I consent.	Female	19	Undergraduate student	Undergraduate/Graduate/Doctoral student	Single	With friend(s) in dormitory	Myself	Agree	Agree	Agree	Agree	Agree	Agree	Agree	Agree	Agree	Agree	Agree	Agree	Agree	Agree	Agree	Agree	Agree	Agree	Agree	Agree	Agree	Agree	Agree	Agree	Agree	Agree	Agree	Agree	Agree	Agree	Undecided
I have read and I consent.	Male	21	Undergraduate student	Undergraduate/Graduate/Doctoral student	Single	Alone in dormitory	Myself	Agree	Agree	Undecided	Disagree	Agree	Undecided	Disagree	Undecided	Undecided	Agree	Disagree	Undecided	Agree	Disagree	Undecided	Agree	Agree	Disagree	Undecided	Disagree	Agree	Disagree	Undecided	Agree	Disagree	Agree	Disagree	Agree	Disagree	Undecided	Agree
I have read and I consent.	Female	24	Undergraduate student	Undergraduate/Graduate/Doctoral student	Single	Alone in dormitory	Myself	Strongly Agree	Strongly Agree	Agree	Undecided	Undecided	Undecided	Disagree	Disagree	Undecided	Undecided	Undecided	Undecided	Disagree	Disagree	Disagree	Agree	Agree	Strongly Agree	Agree	Undecided	Undecided	Agree	Strongly Agree	Strongly Agree	Strongly Agree	Strongly Agree	Strongly Agree	Strongly Agree	Strongly Agree	Disagree	Disagree
I have read and I consent.	Female	20	Undergraduate student	Undergraduate/Graduate/Doctoral student	Single	With friend(s) at home	My family	Undecided	Undecided	Undecided	Undecided	Undecided	Undecided	Disagree	Strongly Disagree	Undecided	Undecided	Disagree	Undecided	Undecided	Strongly Disagree	Undecided	Strongly Agree	Strongly Disagree	Strongly Agree	Strongly Agree	Strongly Agree	Undecided	Strongly Agree	Undecided	Undecided	Undecided	Undecided	Undecided	Undecided	Undecided	Undecided	Undecided
I have read and I consent.	Female	20	Undergraduate student	Undergraduate/Graduate/Doctoral student	Single	With friend(s) in dormitory	Myself	Agree	Agree	Undecided	Agree	Agree	Undecided	Agree	Agree	Agree	Disagree	Disagree	Undecided	Undecided	Disagree	Disagree	Undecided	Disagree	Agree	Agree	Agree	Undecided	Undecided	Undecided	Disagree	Undecided	Undecided	Agree	Undecided	Disagree	Disagree	Undecided
I have read and I consent.	Female	20	Undergraduate student	Undergraduate/Graduate/Doctoral student	Single	With friend(s) in dormitory	Myself	Agree	Disagree	Undecided	Undecided	Undecided	Undecided	Undecided	Agree	Disagree	Disagree	Strongly Disagree	Disagree	Disagree	Agree	Disagree	Agree	Disagree	Undecided	Undecided	Undecided	Disagree	Undecided	Undecided	Undecided	Undecided	Undecided	Undecided	Undecided	Undecided	Undecided	Undecided
I have read and I consent.	Female	20	Undergraduate student	Undergraduate/Graduate/Doctoral student	Single	With family at home	My family	Agree	Agree	Undecided	Undecided	Undecided	Agree	Agree	Undecided	Undecided	Disagree	Disagree	Undecided	Undecided	Undecided	Undecided	Agree	Disagree	Agree	Agree	Disagree	Undecided	Agree	Disagree	Disagree	Disagree	Disagree	Disagree	Disagree	Disagree	Disagree	Undecided
I have read and I consent.	Female	21	Undergraduate student	Undergraduate/Graduate/Doctoral student	Single	With friend(s) in dormitory	Myself	Agree	Agree	Agree	Agree	Agree	Agree	Agree	Undecided	Undecided	Strongly Disagree	Strongly Disagree	Undecided	Undecided	Undecided	Undecided	Agree	Undecided	Strongly Agree	Strongly Agree	Agree	Undecided	Agree	Agree	Undecided	Undecided	Undecided	Undecided	Undecided	Undecided	Undecided	Undecided
I have read and I consent.	Female	20	Undergraduate student	Undergraduate/Graduate/Doctoral student	Single	With friend(s) in dormitory	Myself	Agree	Agree	Agree	Agree	Agree	Agree	Agree	Agree	Agree	Agree	Agree	Agree	Agree	Agree	Agree	Agree	Undecided	Undecided	Agree	Undecided	Agree	Undecided	Agree	Agree	Undecided	Undecided	Undecided	Agree	Agree	Agree	Undecided
I have read and I consent.	Female	20	Undergraduate student	Undergraduate/Graduate/Doctoral student	Single	With friend(s) in dormitory	Myself	Undecided	Undecided	Undecided	Undecided	Undecided	Undecided	Agree	Agree	Undecided	Undecided	Undecided	Undecided	Agree	Agree	Undecided	Undecided	Undecided	Agree	Undecided	Agree	Undecided	Agree	Undecided	Agree	Undecided	Agree	Undecided	Undecided	Undecided	Agree	Undecided
I have read and I consent.	Male	18	Undergraduate student	Undergraduate/Graduate/Doctoral student	Single	With family at home	My family	Undecided	Undecided	Undecided	Undecided	Undecided	Undecided	Undecided	Agree	Agree	Disagree	Undecided	Undecided	Undecided	Agree	Agree	Undecided	Strongly Disagree	Undecided	Undecided	Undecided	Agree	Agree	Undecided	Undecided	Undecided	Undecided	Undecided	Undecided	Undecided	Disagree	Undecided
I have read and I consent.	Female	19	Undergraduate student	Undergraduate/Graduate/Doctoral student	Single	With friend(s) in dormitory	Myself	Undecided	Undecided	Undecided	Undecided	Undecided	Undecided	Undecided	Undecided	Undecided	Undecided	Undecided	Undecided	Undecided	Undecided	Undecided	Undecided	Undecided	Undecided	Undecided	Undecided	Undecided	Undecided	Undecided	Undecided	Undecided	Undecided	Undecided	Undecided	Undecided	Undecided	Undecided
I have read and I consent.	Female	20	Undergraduate student	Undergraduate/Graduate/Doctoral student	Single	With friend(s) in dormitory	My family	Undecided	Undecided	Undecided	Strongly Agree	Undecided	Undecided	Strongly Agree	Undecided	Undecided	Strongly Disagree	Undecided	Undecided	Undecided	Undecided	Strongly Disagree	Undecided	Disagree	Disagree	Disagree	Disagree	Disagree	Disagree	Disagree	Disagree	Disagree	Disagree	Disagree	Disagree	Disagree	Strongly Disagree	Disagree
I have read and I consent.	Female	20	Undergraduate student	Undergraduate/Graduate/Doctoral student	Single	With friend(s) in dormitory	Myself	Strongly Agree	Undecided	Undecided	Undecided	Undecided	Undecided	Agree	Undecided	Undecided	Strongly Disagree	Strongly Disagree	Strongly Disagree	Strongly Disagree	Strongly Disagree	Strongly Disagree	Strongly Disagree	Strongly Disagree	Strongly Disagree	Strongly Disagree	Strongly Disagree	Strongly Disagree	Strongly Disagree	Strongly Disagree	Agree	Strongly Disagree	Strongly Disagree	Strongly Disagree	Strongly Disagree	Disagree	Strongly Disagree	Agree
I have read and I consent.	Female	20	Undergraduate student	Undergraduate/Graduate/Doctoral student	Single	With friend(s) in dormitory	Myself	Undecided	Undecided	Agree	Agree	Undecided	Strongly Agree	Strongly Agree	Undecided	Undecided	Undecided	Undecided	Undecided	Undecided	Strongly Disagree	Undecided	Strongly Agree	Strongly Disagree	Strongly Agree	Strongly Agree	Agree	Agree	Strongly Agree	Agree	Agree	Agree	Agree	Agree	Agree	Agree	Agree	Agree
I have read and I consent.	Male	19	Undergraduate student	Undergraduate/Graduate/Doctoral student	Single	With friend(s) in dormitory	Myself	Undecided	Undecided	Undecided	Undecided	Agree	Agree	Agree	Disagree	Undecided	Undecided	Undecided	Undecided	Undecided	Undecided	Undecided	Undecided	Undecided	Agree	Undecided	Undecided	Undecided	Undecided	Undecided	Undecided	Undecided	Undecided	Undecided	Undecided	Undecided	Disagree	Disagree
I have read and I consent.	Male	21	Undergraduate student	Undergraduate/Graduate/Doctoral student	Single	With friend(s) in dormitory	Myself	Undecided	Undecided	Undecided	Undecided	Undecided	Undecided	Undecided	Undecided	Undecided	Undecided	Undecided	Undecided	Undecided	Undecided	Undecided	Undecided	Undecided	Undecided	Undecided	Undecided	Undecided	Undecided	Undecided	Undecided	Undecided	Undecided	Undecided	Undecided	Undecided	Undecided	Undecided
I have read and I consent.	Female	20	Undergraduate student	Undergraduate/Graduate/Doctoral student	Single	With friend(s) in dormitory	Myself	Undecided	Undecided	Undecided	Disagree	Undecided	Undecided	Undecided	Undecided	Undecided	Undecided	Undecided	Undecided	Undecided	Undecided	Undecided	Undecided	Undecided	Undecided	Undecided	Undecided	Undecided	Undecided	Undecided	Undecided	Undecided	Undecided	Undecided	Undecided	Undecided	Undecided	Undecided
I have read and I consent.	Female	20	Undergraduate student	Undergraduate/Graduate/Doctoral student	Single	With friend(s) in dormitory	Myself	Undecided	Undecided	Undecided	Undecided	Undecided	Undecided	Undecided	Undecided	Undecided	Undecided	Undecided	Undecided	Undecided	Undecided	Undecided	Undecided	Undecided	Undecided	Undecided	Undecided	Undecided	Undecided	Undecided	Undecided	Undecided	Undecided	Undecided	Undecided	Undecided	Undecided	Undecided
I have read and I consent.	Male	20	Undergraduate student	Undergraduate/Graduate/Doctoral student	Single	With family at home	My family	Undecided	Undecided	Undecided	Undecided	Undecided	Undecided	Undecided	Undecided	Undecided	Undecided	Undecided	Undecided	Undecided	Undecided	Undecided	Undecided	Undecided	Undecided	Undecided	Undecided	Undecided	Undecided	Undecided	Undecided	Undecided	Undecided	Undecided	Undecided	Undecided	Undecided	Undecided
I have read and I consent.	Male	21	Undergraduate student	Undergraduate/Graduate/Doctoral student	Single	With friend(s) in dormitory	Myself	Agree	Agree	Agree	Agree	Agree	Undecided	Undecided	Undecided	Agree	Undecided	Agree	Agree	Undecided	Agree	Undecided	Undecided	Undecided	Undecided	Agree	Undecided	Agree	Agree	Undecided	Undecided	Undecided	Undecided	Undecided	Undecided	Undecided	Undecided	Undecided
I have read and I consent.	Female	18	Undergraduate student	Undergraduate/Graduate/Doctoral student	Single	With friend(s) in dormitory	Myself	Agree	Agree	Strongly Agree	Agree	Agree	Agree	Agree	Undecided	Undecided	Disagree	Disagree	Strongly Disagree	Strongly Disagree	Strongly Disagree	Strongly Disagree	Disagree	Disagree	Agree	Agree	Agree	Agree	Agree	Agree	Agree	Agree	Agree	Agree	Agree	Agree	Agree	Agree
I have read and I consent.	Female	32	Bachelor's degree graduate	Administrative staff	Married	With family at home	Myself	Agree	Undecided	Disagree	Agree	Agree	Undecided	Agree	Strongly Disagree	Agree	Disagree	Disagree	Strongly Disagree	Undecided	Strongly Disagree	Undecided	Strongly Agree	Disagree	Strongly Agree	Strongly Agree	Strongly Agree	Undecided	Strongly Agree	Undecided	Undecided	Undecided	Strongly Disagree	Undecided	Undecided	Undecided	Strongly Disagree	Undecided
I have read and I consent.	Male	23	Undergraduate student	Undergraduate/Graduate/Doctoral student	Single	With friend(s) at home	Myself	Disagree	Undecided	Agree	Agree	Agree	Undecided	Agree	Agree	Agree	Undecided	Undecided	Undecided	Agree	Agree	Strongly Agree	Undecided	Disagree	Undecided	Agree	Agree	Undecided	Agree	Undecided	Disagree	Agree	Agree	Agree	Agree	Strongly Agree	Agree	Undecided
I have read and I consent.	Female	19	Undergraduate student	Undergraduate/Graduate/Doctoral student	Single	With family at home	My family	Strongly Agree	Strongly Agree	Strongly Agree	Strongly Agree	Strongly Agree	Strongly Agree	Strongly Agree	Strongly Agree	Strongly Agree	Strongly Agree	Strongly Agree	Strongly Agree	Strongly Agree	Strongly Agree	Strongly Agree	Strongly Agree	Strongly Agree	Strongly Agree	Strongly Agree	Strongly Agree	Strongly Agree	Strongly Agree	Strongly Agree	Strongly Agree	Strongly Agree	Strongly Agree	Strongly Agree	Strongly Agree	Strongly Agree	Strongly Agree	Strongly Agree
I have read and I consent.	Female	18	Undergraduate student	Undergraduate/Graduate/Doctoral student	Single	With family at home	My family	Undecided	Undecided	Agree	Agree	Agree	Undecided	Agree	Disagree	Undecided	Agree	Undecided	Strongly Agree	Undecided	Undecided	Agree	Undecided	Disagree	Undecided	Disagree	Undecided	Undecided	Strongly Agree	Undecided	Disagree	Strongly Agree	Undecided	Disagree	Undecided	Undecided	Agree	Undecided
I have read and I consent.	Female	19	Undergraduate student	Undergraduate/Graduate/Doctoral student	Single	With friend(s) in dormitory	Myself	Undecided	Agree	Undecided	Disagree	Agree	Agree	Undecided	Undecided	Undecided	Disagree	Disagree	Undecided	Undecided	Disagree	Undecided	Undecided	Strongly Disagree	Undecided	Strongly Agree	Strongly Agree	Undecided	Undecided	Undecided	Undecided	Undecided	Disagree	Disagree	Undecided	Disagree	Disagree	Disagree
I have read and I consent.	Female	26	Undergraduate student	Undergraduate/Graduate/Doctoral student	Single	With friend(s) at home	Myself	Undecided	Agree	Agree	Agree	Agree	Agree	Agree	Undecided	Agree	Disagree	Undecided	Agree	Undecided	Agree	Undecided	Agree	Strongly Agree	Strongly Agree	Strongly Agree	Strongly Agree	Undecided	Strongly Agree	Agree	Agree	Agree	Undecided	Agree	Agree	Undecided	Undecided	Undecided
I have read and I consent.	Female	19	Undergraduate student	Undergraduate/Graduate/Doctoral student	Single	With family at home	My family	Undecided	Agree	Agree	Agree	Strongly Agree	Undecided	Disagree	Undecided	Undecided	Undecided	Undecided	Undecided	Undecided	Disagree	Undecided	Strongly Agree	Disagree	Strongly Agree	Strongly Agree	Strongly Agree	Undecided	Agree	Undecided	Undecided	Undecided	Undecided	Agree	Undecided	Disagree	Disagree	Agree
I have read and I consent.	Female	22	Undergraduate student	Undergraduate/Graduate/Doctoral student	Single	With family at home	My family	Agree	Agree	Agree	Agree	Agree	Agree	Agree	Agree	Agree	Agree	Agree	Agree	Agree	Agree	Agree	Agree	Undecided	Disagree	Disagree	Disagree	Undecided	Disagree	Disagree	Disagree	Undecided	Disagree	Disagree	Undecided	Undecided	Disagree	Agree
I have read and I consent.	Female	21	Undergraduate student	Undergraduate/Graduate/Doctoral student	Single	With family at home	My family	Undecided	Undecided	Undecided	Undecided	Undecided	Undecided	Undecided	Agree	Agree	Strongly Disagree	Strongly Disagree	Undecided	Undecided	Undecided	Undecided	Undecided	Undecided	Undecided	Undecided	Undecided	Undecided	Undecided	Undecided	Undecided	Undecided	Undecided	Undecided	Undecided	Undecided	Undecided	Undecided
I have read and I consent.	Male	21	Undergraduate student	Undergraduate/Graduate/Doctoral student	Single	With friend(s) in dormitory	Myself	Disagree	Agree	Agree	Agree	Agree	Undecided	Agree	Disagree	Disagree	Strongly Disagree	Disagree	Undecided	Undecided	Strongly Disagree	Disagree	Strongly Agree	Strongly Disagree	Strongly Agree	Strongly Agree	Strongly Agree	Disagree	Agree	Undecided	Agree	Undecided	Strongly Disagree	Agree	Disagree	Strongly Disagree	Strongly Disagree	Undecided
I have read and I consent.	Female	19	Undergraduate student	Undergraduate/Graduate/Doctoral student	Single	With friend(s) in dormitory	Myself	Agree	Undecided	Undecided	Undecided	Undecided	Undecided	Undecided	Undecided	Undecided	Undecided	Undecided	Undecided	Undecided	Undecided	Undecided	Undecided	Undecided	Undecided	Undecided	Undecided	Undecided	Undecided	Undecided	Undecided	Undecided	Undecided	Undecided	Undecided	Undecided	Undecided	Undecided
I have read and I consent.	Female	20	Undergraduate student	Undergraduate/Graduate/Doctoral student	Single	With family at home	My family	Undecided	Undecided	Undecided	Undecided	Undecided	Undecided	Undecided	Undecided	Undecided	Undecided	Undecided	Undecided	Undecided	Undecided	Undecided	Undecided	Undecided	Undecided	Undecided	Undecided	Undecided	Undecided	Undecided	Undecided	Undecided	Undecided	Undecided	Undecided	Undecided	Undecided	Undecided
I have read and I consent.	Female	19	Undergraduate student	Undergraduate/Graduate/Doctoral student	Single	With family at home	My family	Undecided	Undecided	Undecided	Undecided	Undecided	Undecided	Undecided	Undecided	Undecided	Undecided	Undecided	Undecided	Undecided	Undecided	Undecided	Undecided	Undecided	Undecided	Undecided	Undecided	Undecided	Undecided	Undecided	Undecided	Undecided	Undecided	Undecided	Undecided	Undecided	Undecided	Undecided
I have read and I consent.	Female	20	Undergraduate student	Undergraduate/Graduate/Doctoral student	Single	With family at home	Myself	Undecided	Undecided	Undecided	Undecided	Undecided	Undecided	Undecided	Undecided	Agree	Undecided	Undecided	Undecided	Undecided	Undecided	Undecided	Undecided	Undecided	Undecided	Undecided	Undecided	Undecided	Agree	Undecided	Undecided	Undecided	Undecided	Undecided	Undecided	Undecided	Undecided	Undecided
I have read and I consent.	Female	19	Undergraduate student	Undergraduate/Graduate/Doctoral student	Single	With family at home	My family	Undecided	Undecided	Undecided	Undecided	Agree	Agree	Agree	Strongly Disagree	Undecided	Disagree	Disagree	Disagree	Disagree	Disagree	Undecided	Agree	Disagree	Agree	Undecided	Agree	Undecided	Agree	Undecided	Undecided	Undecided	Undecided	Undecided	Undecided	Disagree	Disagree	Undecided
I have read and I consent.	Male	22	Undergraduate student	Undergraduate/Graduate/Doctoral student	Single	With friend(s) in dormitory	Myself	Agree	Agree	Agree	Agree	Agree	Agree	Agree	Disagree	Disagree	Disagree	Disagree	Agree	Agree	Undecided	Agree	Strongly Agree	Agree	Agree	Agree	Agree	Agree	Agree	Agree	Agree	Agree	Agree	Agree	Agree	Agree	Agree	Agree
I have read and I consent.	Female	19	Undergraduate student	Lisans(üstü) öğrencisi-mezunu	Single	Alone in dormitory	Myself	Strongly Disagree	Strongly Disagree	Strongly Disagree	Strongly Disagree	Strongly Disagree	Strongly Disagree	Strongly Disagree	Strongly Disagree	Strongly Disagree	Strongly Disagree	Strongly Disagree	Strongly Disagree	Strongly Disagree	Strongly Disagree	Strongly Disagree	Strongly Disagree	Strongly Disagree	Strongly Disagree	Strongly Disagree	Strongly Disagree	Strongly Disagree	Strongly Disagree	Strongly Disagree	Strongly Disagree	Strongly Disagree	Strongly Disagree	Strongly Disagree	Strongly Disagree	Strongly Disagree	Strongly Disagree	Strongly Disagree
I have read and I consent.	Female	23	Undergraduate student	Lisans(üstü) öğrencisi-mezunu	Single	With friend(s) in dormitory	Myself	Agree	Agree	Agree	Agree	Agree	Undecided	Agree	Undecided	Undecided	Undecided	Undecided	Undecided	Undecided	Undecided	Undecided	Undecided	Agree	Agree	Agree	Agree	Agree	Agree	Agree	Agree	Undecided	Undecided	Undecided	Undecided	Undecided	Undecided	Undecided
I have read and I consent.	Female	51	Postgraduate degree graduate	Administrative staff	Single	With family at home	Myself	Strongly Disagree	Strongly Disagree	Strongly Disagree	Strongly Disagree	Disagree	Strongly Disagree	Strongly Disagree	Strongly Agree	Strongly Disagree	Strongly Disagree	Strongly Disagree	Strongly Disagree	Strongly Agree	Strongly Disagree	Strongly Agree	Strongly Disagree	Strongly Agree	Strongly Disagree	Strongly Disagree	Strongly Disagree	Strongly Disagree	Strongly Disagree	Strongly Disagree	Strongly Disagree	Strongly Disagree	Strongly Disagree	Strongly Agree	Strongly Agree	Strongly Agree	Strongly Agree	Strongly Disagree
I have read and I consent.	Female	41	Bachelor's degree graduate	Lisans/Lisansüstü öğrencisi-mezunu	Married	With family at home	Myself	Undecided	Undecided	Undecided	Agree	Undecided	Undecided	Undecided	Undecided	Undecided	Undecided	Undecided	Agree	Undecided	Agree	Undecided	Strongly Agree	Undecided	Undecided	Undecided	Undecided	Undecided	Undecided	Undecided	Undecided	Undecided	Undecided	Disagree	Undecided	Undecided	Undecided	Undecided
I have read and I consent.	Female	23	Undergraduate student	Lisans/Lisansüstü öğrencisi-mezunu	Single	Alone at home	Myself	Strongly Agree	Strongly Agree	Strongly Agree	Strongly Agree	Strongly Agree	Strongly Agree	Strongly Agree	Undecided	Undecided	Strongly Agree	Strongly Agree	Disagree	Strongly Disagree	Strongly Disagree	Strongly Disagree	Strongly Disagree	Strongly Disagree	Strongly Agree	Strongly Agree	Strongly Agree	Strongly Agree	Strongly Agree	Strongly Agree	Strongly Disagree	Strongly Disagree	Strongly Disagree	Strongly Disagree	Strongly Disagree	Strongly Disagree	Strongly Disagree	Strongly Disagree
I have read and I consent.	Male	22	Undergraduate student	Lisans/Lisansüstü öğrencisi-mezunu	Single	With friend(s) in dormitory	Myself	Strongly Agree	Strongly Agree	Strongly Agree	Strongly Agree	Strongly Agree	Agree	Strongly Agree	Strongly Agree	Agree	Agree	Agree	Agree	Strongly Agree	Strongly Agree	Strongly Agree	Agree	Strongly Agree	Strongly Agree	Agree	Agree	Agree	Strongly Agree	Strongly Agree	Agree	Agree	Agree	Strongly Agree	Strongly Agree	Strongly Agree	Strongly Agree	Strongly Agree
I have read and I consent.	Female	22	Undergraduate student	Lisans/Lisansüstü öğrencisi-mezunu	Single	With friend(s) in dormitory	Myself	Undecided	Undecided	Undecided	Undecided	Undecided	Undecided	Undecided	Undecided	Undecided	Undecided	Undecided	Undecided	Undecided	Undecided	Undecided	Undecided	Strongly Agree	Strongly Agree	Strongly Agree	Strongly Agree	Strongly Agree	Disagree	Undecided	Agree	Undecided	Agree	Agree	Agree	Agree	Undecided	Disagree
I have read and I consent.	Female	22	Undergraduate student	Lisans/Lisansüstü öğrencisi-mezunu	Single	Alone at home	Myself	Undecided	Undecided	Undecided	Strongly Agree	Strongly Agree	Agree	Undecided	Agree	Strongly Agree	Agree	Undecided	Strongly Agree	Strongly Agree	Agree	Strongly Agree	Undecided	Agree	Strongly Agree	Agree	Agree	Undecided	Agree	Strongly Agree	Agree	Agree	Strongly Agree	Undecided	Agree	Agree	Agree	Agree
I have read and I consent.	Female	18	Undergraduate student	Lisans/Lisansüstü öğrencisi-mezunu	Single	With friend(s) in dormitory	Myself	Strongly Agree	Agree	Strongly Agree	Agree	Strongly Agree	Disagree	Strongly Agree	Undecided	Agree	Disagree	Disagree	Undecided	Agree	Disagree	Undecided	Disagree	Undecided	Disagree	Disagree	Undecided	Agree	Strongly Agree	Agree	Undecided	Disagree	Agree	Strongly Agree	Agree	Disagree	Agree	Strongly Disagree
I have read and I consent.	Male	22	Undergraduate student	Lisans/Lisansüstü öğrencisi-mezunu	Single	With family at home	My family	Undecided	Undecided	Undecided	Undecided	Undecided	Undecided	Undecided	Undecided	Undecided	Undecided	Undecided	Undecided	Undecided	Undecided	Undecided	Undecided	Undecided	Undecided	Undecided	Undecided	Undecided	Undecided	Undecided	Undecided	Undecided	Disagree	Strongly Disagree	Strongly Disagree	Strongly Disagree	Strongly Disagree	Undecided
I have read and I consent.	Male	25	Bachelor's degree graduate	Lisans/Lisansüstü öğrencisi-mezunu	Single	With family at home	My family	Strongly Agree	Strongly Agree	Strongly Agree	Strongly Agree	Undecided	Strongly Agree	Strongly Agree	Undecided	Undecided	Disagree	Strongly Disagree	Disagree	Disagree	Undecided	Disagree	Strongly Agree	Strongly Disagree	Strongly Agree	Undecided	Undecided	Disagree	Strongly Agree	Disagree	Undecided	Agree	Undecided	Agree	Undecided	Undecided	Disagree	Strongly Disagree
I have read and I consent.	Male	26	Undergraduate student	Lisans/Lisansüstü öğrencisi-mezunu	Single	With friend(s) in dormitory	Myself	Strongly Disagree	Undecided	Undecided	Undecided	Disagree	Agree	Agree	Agree	Agree	Undecided	Undecided	Undecided	Disagree	Undecided	Disagree	Strongly Agree	Agree	Strongly Agree	Undecided	Agree	Undecided	Agree	Undecided	Agree	Agree	Agree	Agree	Agree	Agree	Agree	Agree
I have read and I consent.	Male	22	Undergraduate student	Lisans/Lisansüstü öğrencisi-mezunu	Single	With friend(s) in dormitory	Myself	Strongly Agree	Strongly Agree	Strongly Agree	Strongly Agree	Strongly Agree	Strongly Agree	Strongly Agree	Strongly Agree	Strongly Agree	Strongly Agree	Strongly Agree	Strongly Agree	Strongly Agree	Strongly Agree	Strongly Agree	Strongly Agree	Strongly Agree	Strongly Agree	Strongly Agree	Strongly Agree	Strongly Agree	Strongly Agree	Strongly Agree	Strongly Agree	Strongly Agree	Strongly Agree	Strongly Agree	Strongly Agree	Strongly Agree	Strongly Agree	Strongly Agree
I have read and I consent.	Male	19	Undergraduate student	Lisans/Lisansüstü öğrencisi-mezunu	Single	Alone at home	Myself	Agree	Agree	Agree	Agree	Agree	Agree	Agree	Agree	Agree	Agree	Agree	Agree	Agree	Agree	Agree	Agree	Agree	Agree	Agree	Agree	Agree	Agree	Agree	Agree	Agree	Agree	Agree	Agree	Agree	Agree	Agree
I have read and I consent.	Female	19	Undergraduate student	Lisans/Lisansüstü öğrencisi-mezunu	Single	With family at home	My family	Undecided	Undecided	Undecided	Undecided	Undecided	Undecided	Undecided	Disagree	Agree	Agree	Disagree	Disagree	Disagree	Disagree	Disagree	Disagree	Disagree	Disagree	Disagree	Disagree	Undecided	Undecided	Undecided	Undecided	Undecided	Disagree	Disagree	Disagree	Disagree	Undecided	Disagree
I have read and I consent.	Female	30	Postgraduate degree graduate	Lisans/Lisansüstü öğrencisi-mezunu	Married	With family at home	Myself	Agree	Agree	Undecided	Undecided	Agree	Strongly Agree	Agree	Agree	Disagree	Disagree	Disagree	Disagree	Disagree	Agree	Disagree	Agree	Undecided	Agree	Agree	Agree	Agree	Agree	Disagree	Disagree	Disagree	Disagree	Disagree	Disagree	Disagree	Disagree	Disagree
I have read and I consent.	Female	22	Undergraduate student	Lisans/Lisansüstü öğrencisi-mezunu	Single	With family at home	My family	Strongly Agree	Strongly Agree	Strongly Agree	Strongly Agree	Strongly Agree	Strongly Agree	Strongly Agree	Undecided	Undecided	Undecided	Undecided	Agree	Agree	Undecided	Undecided	Undecided	Undecided	Undecided	Undecided	Undecided	Agree	Strongly Agree	Strongly Agree	Agree	Agree	Agree	Agree	Agree	Agree	Agree	Agree
I have read and I consent.	Female	19	Undergraduate student	Lisans/Lisansüstü öğrencisi-mezunu	Single	With friend(s) in dormitory	Myself	Undecided	Undecided	Undecided	Undecided	Undecided	Undecided	Undecided	Undecided	Undecided	Undecided	Undecided	Undecided	Undecided	Undecided	Undecided	Undecided	Undecided	Undecided	Undecided	Undecided	Undecided	Undecided	Undecided	Undecided	Undecided	Undecided	Undecided	Undecided	Undecided	Undecided	Undecided
I have read and I consent.	Female	19	Undergraduate student	Lisans/Lisansüstü öğrencisi-mezunu	Single	With friend(s) in dormitory	Myself	Strongly Agree	Undecided	Agree	Agree	Agree	Agree	Undecided	Disagree	Undecided	Disagree	Disagree	Disagree	Disagree	Disagree	Disagree	Undecided	Disagree	Undecided	Undecided	Undecided	Undecided	Undecided	Undecided	Undecided	Undecided	Undecided	Undecided	Undecided	Undecided	Undecided	Undecided
I have read and I consent.	Female	21	Undergraduate student	Lisans/Lisansüstü öğrencisi-mezunu	Single	With friend(s) in dormitory	Myself	Undecided	Undecided	Undecided	Undecided	Undecided	Undecided	Undecided	Undecided	Undecided	Undecided	Undecided	Undecided	Undecided	Undecided	Undecided	Undecided	Undecided	Undecided	Undecided	Undecided	Undecided	Undecided	Undecided	Undecided	Undecided	Undecided	Undecided	Undecided	Undecided	Undecided	Undecided
I have read and I consent.	Male	19	Undergraduate student	Lisans/Lisansüstü öğrencisi-mezunu	Single	With family at home	My family	Undecided	Undecided	Undecided	Undecided	Undecided	Undecided	Undecided	Undecided	Undecided	Undecided	Undecided	Undecided	Undecided	Undecided	Undecided	Undecided	Undecided	Undecided	Undecided	Undecided	Undecided	Undecided	Undecided	Undecided	Undecided	Undecided	Undecided	Undecided	Undecided	Undecided	Undecided
I have read and I consent.	Male	21	Undergraduate student	Lisans/Lisansüstü öğrencisi-mezunu	Single	With friend(s) at home	Myself	Undecided	Undecided	Undecided	Undecided	Undecided	Undecided	Undecided	Undecided	Undecided	Undecided	Undecided	Undecided	Undecided	Undecided	Undecided	Undecided	Undecided	Undecided	Undecided	Undecided	Undecided	Undecided	Undecided	Undecided	Undecided	Undecided	Undecided	Undecided	Undecided	Undecided	Undecided
I have read and I consent.	Female	20	Undergraduate student	Lisans/Lisansüstü öğrencisi-mezunu	Single	With friend(s) in dormitory	My family	Strongly Agree	Strongly Agree	Strongly Agree	Strongly Agree	Strongly Agree	Strongly Agree	Strongly Agree	Strongly Agree	Strongly Agree	Strongly Agree	Strongly Agree	Strongly Agree	Strongly Agree	Strongly Agree	Agree	Agree	Strongly Agree	Strongly Agree	Strongly Agree	Strongly Agree	Strongly Agree	Strongly Agree	Strongly Agree	Strongly Agree	Strongly Agree	Strongly Agree	Agree	Strongly Agree	Strongly Agree	Strongly Agree	Strongly Agree
I have read and I consent.	Female	18	Undergraduate student	Lisans/Lisansüstü öğrencisi-mezunu	Single	Alone in dormitory	Myself	Undecided	Undecided	Undecided	Undecided	Undecided	Undecided	Undecided	Undecided	Undecided	Undecided	Undecided	Undecided	Undecided	Undecided	Undecided	Undecided	Undecided	Undecided	Undecided	Agree	Disagree	Disagree	Undecided	Agree	Undecided	Strongly Agree	Agree	Strongly Agree	Agree	Agree	Strongly Agree
I have read and I consent.	Female	18	Undergraduate student	Lisans/Lisansüstü öğrencisi-mezunu	Single	With friend(s) in dormitory	Myself	Undecided	Undecided	Undecided	Undecided	Undecided	Undecided	Undecided	Undecided	Undecided	Undecided	Undecided	Undecided	Undecided	Undecided	Undecided	Undecided	Undecided	Undecided	Undecided	Undecided	Undecided	Undecided	Undecided	Undecided	Undecided	Undecided	Undecided	Undecided	Undecided	Undecided	Undecided
I have read and I consent.	Female	20	Undergraduate student	Undergraduate/Graduate/Doctoral student	Single	With friend(s) in dormitory	Myself
I have read and I consent.	Female	23	Bachelor's degree graduate	Lisans/Lisansüstü öğrencisi-mezunu	Single	With family at home	My family	Undecided	Strongly Agree	Strongly Agree	Strongly Agree	Strongly Agree	Strongly Agree	Strongly Agree	Undecided	Agree	Undecided	Undecided	Undecided	Agree	Agree	Agree	Agree	Agree	Agree	Agree	Agree	Agree	Agree	Agree	Undecided	Undecided	Agree	Undecided	Agree	Undecided	Undecided	Agree
I have read and I consent.	Female	19	Undergraduate student	Lisans/Lisansüstü öğrencisi-mezunu	Single	With family at home	My family	Undecided	Agree	Undecided	Undecided	Undecided	Undecided	Undecided	Undecided	Undecided	Undecided	Undecided	Undecided	Undecided	Disagree	Undecided	Agree	Undecided	Agree	Agree	Agree	Undecided	Agree	Undecided	Undecided	Undecided	Undecided	Undecided	Undecided	Undecided	Undecided	Undecided
I have read and I consent.	Female	44	Undergraduate student	Undergraduate/Graduate/Doctoral student	Married	With family at home	My family
I have read and I consent.	Female	32	Undergraduate student	Undergraduate/Graduate/Doctoral student	Single	With friend(s) at home	Myself
I have read and I consent.	Female	19	Undergraduate student	Undergraduate/Graduate/Doctoral student	Single	With friend(s) in dormitory	Myself
I have read and I consent.	Female	21	Undergraduate student	Undergraduate/Graduate/Doctoral student	Single	Alone in dormitory	Myself	Undecided	Agree	Agree	Agree	Agree	Undecided	Agree	Undecided	Undecided	Undecided	Agree	Undecided	Undecided	Undecided	Agree	Strongly Agree	Strongly Agree	Strongly Agree	Strongly Agree	Strongly Agree	Agree	Strongly Agree	Agree	Agree	Agree	Undecided	Agree	Agree	Undecided	Undecided	Agree
I have read and I consent.	Female	20	Undergraduate student	Undergraduate/Graduate/Doctoral student	Single	With friend(s) in dormitory	Myself	Undecided	Strongly Disagree	Strongly Disagree	Undecided	Strongly Disagree	Strongly Disagree	Strongly Disagree	Undecided	Disagree	Undecided	Undecided	Disagree	Disagree	Disagree	Disagree	Disagree	Disagree	Disagree	Disagree	Disagree	Disagree	Disagree	Disagree	Disagree	Disagree	Strongly Disagree	Disagree	Strongly Disagree	Disagree	Disagree	Strongly Disagree
I have read and I consent.	Female	44	Undergraduate student	Undergraduate/Graduate/Doctoral student	Married	With family at home	My family	Strongly Agree	Strongly Agree	Strongly Agree	Strongly Agree	Strongly Agree	Strongly Agree	Strongly Agree	Strongly Agree	Strongly Agree	Strongly Agree	Strongly Agree	Strongly Agree	Strongly Agree	Strongly Agree	Strongly Agree	Strongly Agree	Strongly Agree	Strongly Agree	Strongly Agree	Strongly Agree	Strongly Agree	Strongly Agree	Strongly Agree	Strongly Agree	Strongly Agree	Strongly Agree	Strongly Agree	Strongly Agree	Strongly Agree	Strongly Agree	Strongly Agree
I have read and I consent.	Female	20	Undergraduate student	Undergraduate/Graduate/Doctoral student	Single	With family at home	My family	Agree	Agree	Agree	Agree	Agree	Agree	Agree	Agree	Agree	Agree	Agree	Agree	Agree	Agree	Agree	Agree	Agree	Agree	Agree	Agree	Agree	Agree	Agree	Agree	Agree	Agree	Agree	Agree	Agree	Agree	Agree
I have read and I consent.	Female	19	Undergraduate student	Undergraduate/Graduate/Doctoral student	Single	With friend(s) in dormitory	Myself	Undecided	Undecided	Undecided	Undecided	Undecided	Undecided	Undecided	Undecided	Undecided	Undecided	Undecided	Undecided	Undecided	Undecided	Undecided	Undecided	Undecided	Undecided	Undecided	Undecided	Undecided	Undecided	Undecided	Undecided	Undecided	Undecided	Undecided	Undecided	Undecided	Undecided	Undecided
I have read and I consent.	Female	20	Undergraduate student	Undergraduate/Graduate/Doctoral student	Single	With friend(s) in dormitory	Myself	Undecided	Agree	Agree	Agree	Agree	Undecided	Agree	Disagree	Disagree	Disagree	Disagree	Disagree	Disagree	Disagree	Undecided	Agree	Undecided	Strongly Agree	Strongly Agree	Undecided	Undecided	Undecided	Undecided	Undecided	Undecided	Undecided	Undecided	Undecided	Undecided	Undecided	Undecided
I have read and I consent.	Female	19	Undergraduate student	Undergraduate/Graduate/Doctoral student	Single	With friend(s) in dormitory	Myself	Agree	Undecided	Undecided	Agree	Agree	Undecided	Agree	Undecided	Undecided	Disagree	Disagree	Undecided	Disagree	Disagree	Undecided	Disagree	Disagree	Undecided	Undecided	Undecided	Undecided	Undecided	Undecided	Undecided	Undecided	Undecided	Undecided	Undecided	Undecided	Undecided	Undecided
I have read and I consent.	Female	19	Undergraduate student	Undergraduate/Graduate/Doctoral student	Single	With friend(s) in dormitory	Myself	Undecided	Undecided	Undecided	Undecided	Undecided	Undecided	Undecided	Undecided	Undecided	Undecided	Undecided	Undecided	Undecided	Undecided	Undecided	Undecided	Undecided	Undecided	Undecided	Undecided	Undecided	Undecided	Undecided	Undecided	Undecided	Undecided	Undecided	Undecided	Undecided	Undecided	Undecided
I have read and I consent.	Female	22	Undergraduate student	Lisans/Lisansüstü öğrencisi-mezunu	Single	With family at home	My family	Strongly Agree	Strongly Agree	Agree	Agree	Strongly Agree	Undecided	Strongly Agree	Undecided	Undecided	Undecided	Undecided	Agree	Agree	Undecided	Agree	Undecided	Undecided	Undecided	Undecided	Strongly Agree	Undecided	Undecided	Agree	Agree	Undecided	Agree	Strongly Agree	Agree	Undecided	Undecided	Undecided
I have read and I consent.	Male	38	Postgraduate degree graduate	Academic staff	Married	With family at home	My family
I have read and I consent.	Female	22	Undergraduate student	Undergraduate/Graduate/Doctoral student	Single	With family at home	My family
I have read and I consent.	Female	20	Undergraduate student	Undergraduate/Graduate/Doctoral student	Single	With friend(s) in dormitory	Myself
I have read and I consent.	Female	54	Postgraduate degree graduate	Administrative staff	Married	With family at home	Myself	Undecided	Agree	Agree	Agree	Agree	Undecided	Agree	Undecided	Undecided	Undecided	Undecided	Undecided	Undecided	Undecided	Undecided	Agree	Undecided	Undecided	Agree	Undecided	Undecided	Undecided	Undecided	Undecided	Undecided	Undecided	Undecided	Undecided	Undecided	Undecided	Undecided
I have read and I consent.	Female	35	Bachelor's degree graduate	Administrative staff	Married	With family at home	Myself	Agree	Undecided	Undecided	Undecided	Undecided	Undecided	Undecided	Undecided	Undecided	Undecided	Undecided	Undecided	Undecided	Undecided	Undecided	Undecided	Undecided	Undecided	Undecided	Undecided	Undecided	Undecided	Undecided	Undecided	Undecided	Undecided	Undecided	Undecided	Undecided	Undecided	Undecided
I have read and I consent.	Female	21	Undergraduate student	Undergraduate/Graduate/Doctoral student	Single	With family at home	My family
I have read and I consent.	Male	40	Postgraduate degree graduate	Administrative staff	Married	With family at home	Myself
I have read and I consent.	Female	22	Undergraduate student	Undergraduate/Graduate/Doctoral student	Single	With friend(s) in dormitory	Myself
I have read and I consent.	Female	35	Postgraduate degree graduate	Academic staff	Married	With family at home	Myself
I have read and I consent.	Female	23	Undergraduate student	Undergraduate/Graduate/Doctoral student	Single	With friend(s) in dormitory	Myself
I have read and I consent.	Male	21	Undergraduate student	Administrative staff	Single	With family at home	My family
I have read and I consent.	Female	21	Undergraduate student	Undergraduate/Graduate/Doctoral student	Single	With friend(s) in dormitory	Myself
I have read and I consent.	Female	18	Undergraduate student	Undergraduate/Graduate/Doctoral student	Single	With friend(s) in dormitory	Myself
I have read and I consent.	Female	19	Undergraduate student	Undergraduate/Graduate/Doctoral student	Single	With friend(s) in dormitory	Myself
I have read and I consent.	Female	23	Undergraduate student	Undergraduate/Graduate/Doctoral student	Single	With friend(s) in dormitory	Myself
I have read and I consent.	Female	20	Undergraduate student	Undergraduate/Graduate/Doctoral student	Single	With friend(s) in dormitory	Myself
I have read and I consent.	Female	21	Undergraduate student	Undergraduate/Graduate/Doctoral student	Single	With friend(s) in dormitory	Myself
I have read and I consent.	Male	21	Undergraduate student	Undergraduate/Graduate/Doctoral student	Single	With family at home	My family
I have read and I consent.	Female	25	Undergraduate student	Undergraduate/Graduate/Doctoral student	Single	With friend(s) at home	Myself
I have read and I consent.	Female	20	Undergraduate student	Undergraduate/Graduate/Doctoral student	Single	With friend(s) in dormitory	Myself
I have read and I consent.	Female	18	Undergraduate student	Undergraduate/Graduate/Doctoral student	Single	With friend(s) in dormitory	Myself
I have read and I consent.	Female	22	Undergraduate student	Undergraduate/Graduate/Doctoral student	Single	With family at home	Myself
I have read and I consent.	Female	20	Undergraduate student	Undergraduate/Graduate/Doctoral student	Single	With friend(s) in dormitory	Myself
I have read and I consent.	Female	24	Undergraduate student	Undergraduate/Graduate/Doctoral student	Single	With friend(s) in dormitory	Myself
I have read and I consent.	Female	21	Undergraduate student	Undergraduate/Graduate/Doctoral student	Single	With friend(s) in dormitory	Myself
I have read and I consent.	Female	20	Undergraduate student	Undergraduate/Graduate/Doctoral student	Single	With friend(s) in dormitory	Myself
I have read and I consent.	Female	19	Undergraduate student	Undergraduate/Graduate/Doctoral student	Single	With friend(s) in dormitory	Myself
I have read and I consent.	Female	18	Undergraduate student	Undergraduate/Graduate/Doctoral student	Single	With friend(s) in dormitory	My family
I have read and I consent.	Female	18	Undergraduate student	Undergraduate/Graduate/Doctoral student	Single	With friend(s) in dormitory	Myself
I have read and I consent.	Female	21	Undergraduate student	Undergraduate/Graduate/Doctoral student	Single	With friend(s) in dormitory	Myself
I have read and I consent.	Female	22	Undergraduate student	Undergraduate/Graduate/Doctoral student	Single	Alone at home	Myself
I have read and I consent.	Female	23	Undergraduate student	Undergraduate/Graduate/Doctoral student	Single	With friend(s) in dormitory	Myself
I have read and I consent.	Female	21	Undergraduate student	Undergraduate/Graduate/Doctoral student	Single	With friend(s) in dormitory	Myself	Undecided	Undecided	Agree	Agree	Undecided	Agree	Agree	Disagree	Undecided	Strongly Disagree	Disagree	Disagree	Disagree	Undecided	Undecided	Agree	Strongly Agree	Undecided	Undecided	Disagree	Undecided	Undecided	Undecided	Undecided	Agree	Agree	Undecided	Agree	Strongly Disagree	Disagree	Undecided
I have read and I consent.	Female	21	Undergraduate student	Undergraduate/Graduate/Doctoral student	Single	With friend(s) in dormitory	Myself	Undecided	Strongly Agree	Undecided	Undecided	Undecided	Agree	Undecided	Strongly Disagree	Agree	Strongly Disagree	Disagree	Strongly Disagree	Strongly Disagree	Strongly Agree	Undecided	Strongly Agree	Strongly Agree	Strongly Agree	Strongly Agree	Strongly Agree	Undecided	Agree	Undecided	Agree	Agree	Undecided	Agree	Undecided	Disagree	Disagree	Agree
I have read and I consent.	Female	19	Undergraduate student	Undergraduate/Graduate/Doctoral student	Single	With family at home	My family	Undecided	Agree	Agree	Agree	Agree	Undecided	Agree	Disagree	Undecided	Undecided	Undecided	Disagree	Disagree	Disagree	Undecided	Agree	Disagree	Agree	Agree	Agree	Undecided	Undecided	Undecided	Undecided	Undecided	Undecided	Undecided	Undecided	Disagree	Disagree	Undecided
I have read and I consent.	Female	23	Undergraduate student	Undergraduate/Graduate/Doctoral student	Single	With friend(s) in dormitory	Myself	Undecided	Undecided	Undecided	Undecided	Undecided	Undecided	Undecided	Undecided	Undecided	Undecided	Undecided	Undecided	Undecided	Undecided	Undecided	Strongly Disagree	Strongly Disagree	Undecided	Strongly Disagree	Strongly Disagree	Undecided	Undecided	Undecided	Undecided	Undecided	Undecided	Undecided	Undecided	Undecided	Undecided	Undecided
I have read and I consent.	Female	30	Postgraduate degree graduate	Academic staff	Married	With family at home	My family	Agree	Agree	Undecided	Undecided	Strongly Agree	Agree	Agree	Disagree	Agree	Undecided	Undecided	Undecided	Undecided	Undecided	Undecided	Strongly Agree	Disagree	Agree	Agree	Agree	Undecided	Agree	Agree	Undecided	Undecided	Undecided	Undecided	Undecided	Undecided	Undecided	Undecided
I have read and I consent.	Female	20	Undergraduate student	Undergraduate/Graduate/Doctoral student	Single	With friend(s) in dormitory	Myself	Agree	Agree	Agree	Agree	Agree	Agree	Agree	Agree	Agree	Agree	Agree	Agree	Agree	Agree	Agree	Agree	Agree	Agree	Agree	Agree	Agree	Agree	Agree	Agree	Agree	Agree	Agree	Agree	Agree	Agree	Agree
I have read and I consent.	Female	18	Undergraduate student	Undergraduate/Graduate/Doctoral student	Single	With friend(s) in dormitory	Myself	Undecided	Undecided	Undecided	Undecided	Undecided	Undecided	Undecided	Disagree	Agree	Disagree	Disagree	Disagree	Disagree	Disagree	Disagree	Disagree	Disagree	Disagree	Disagree	Disagree	Disagree	Disagree	Disagree	Disagree	Disagree	Disagree	Disagree	Disagree	Disagree	Disagree	Disagree
I have read and I consent.	Female	19	Undergraduate student	Undergraduate/Graduate/Doctoral student	Single	Alone at home	Myself	Undecided	Undecided	Undecided	Undecided	Undecided	Undecided	Undecided	Undecided	Undecided	Undecided	Undecided	Undecided	Undecided	Undecided	Undecided	Undecided	Undecided	Undecided	Undecided	Undecided	Undecided	Undecided	Undecided	Undecided	Undecided	Undecided	Undecided	Undecided	Undecided	Undecided	Undecided
I have read and I consent.	Female	20	Undergraduate student	Undergraduate/Graduate/Doctoral student	Single	With family at home	My family	Agree	Agree	Agree	Agree	Agree	Agree	Agree	Disagree	Undecided	Disagree	Disagree	Strongly Disagree	Disagree	Disagree	Disagree	Undecided	Strongly Disagree	Agree	Agree	Agree	Undecided	Undecided	Undecided	Undecided	Undecided	Undecided	Disagree	Disagree	Disagree	Disagree	Undecided
I have read and I consent.	Female	20	Undergraduate student	Undergraduate/Graduate/Doctoral student	Single	With friend(s) in dormitory	Myself	Undecided	Agree	Agree	Agree	Agree	Undecided	Agree	Undecided	Undecided	Strongly Disagree	Undecided	Disagree	Disagree	Disagree	Disagree	Agree	Disagree	Undecided	Agree	Undecided	Undecided	Undecided	Undecided	Undecided	Undecided	Undecided	Undecided	Undecided	Undecided	Undecided	Undecided
I have read and I consent.	Female	17	Undergraduate student	Undergraduate/Graduate/Doctoral student	Single	With friend(s) in dormitory	Myself	Agree	Undecided	Undecided	Agree	Agree	Undecided	Agree	Undecided	Undecided	Disagree	Disagree	Undecided	Undecided	Undecided	Undecided	Agree	Disagree	Agree	Agree	Agree	Undecided	Agree	Undecided	Undecided	Undecided	Undecided	Undecided	Undecided	Undecided	Undecided	Undecided
I have read and I consent.	Female	20	Undergraduate student	Undergraduate/Graduate/Doctoral student	Single	With friend(s) in dormitory	My family	Agree	Agree	Undecided	Agree	Undecided	Undecided	Agree	Undecided	Undecided	Disagree	Disagree	Undecided	Undecided	Disagree	Undecided	Undecided	Undecided	Undecided	Undecided	Undecided	Undecided	Undecided	Undecided	Undecided	Undecided	Undecided	Undecided	Undecided	Undecided	Undecided	Undecided
I have read and I consent.	Female	18	Undergraduate student	Undergraduate/Graduate/Doctoral student	Single	With friend(s) in dormitory	Myself	Agree	Agree	Undecided	Agree	Agree	Undecided	Agree	Undecided	Undecided	Undecided	Undecided	Undecided	Undecided	Undecided	Undecided	Agree	Undecided	Agree	Agree	Agree	Undecided	Agree	Undecided	Undecided	Undecided	Undecided	Undecided	Undecided	Undecided	Undecided	Undecided
I have read and I consent.	Female	20	Undergraduate student	Undergraduate/Graduate/Doctoral student	Single	With friend(s) in dormitory	Myself	Undecided	Disagree	Agree	Disagree	Undecided	Undecided	Agree	Undecided	Undecided	Undecided	Undecided	Disagree	Undecided	Strongly Disagree	Undecided	Agree	Strongly Disagree	Undecided	Undecided	Undecided	Undecided	Undecided	Undecided	Undecided	Undecided	Undecided	Undecided	Undecided	Undecided	Undecided	Undecided
I have read and I consent.	Female	22	Undergraduate student	Undergraduate/Graduate/Doctoral student	Single	With friend(s) in dormitory	Myself	Undecided	Undecided	Undecided	Undecided	Undecided	Undecided	Undecided	Undecided	Undecided	Undecided	Undecided	Undecided	Undecided	Strongly Disagree	Undecided	Agree	Strongly Disagree	Strongly Agree	Undecided	Undecided	Undecided	Agree	Undecided	Undecided	Undecided	Disagree	Agree	Agree	Agree	Undecided	Undecided
I have read and I consent.	Female	18	Undergraduate student	Undergraduate/Graduate/Doctoral student	Single	With friend(s) in dormitory	Myself	Undecided	Undecided	Undecided	Undecided	Undecided	Undecided	Undecided	Undecided	Undecided	Undecided	Undecided	Undecided	Undecided	Undecided	Undecided	Undecided	Undecided	Undecided	Undecided	Undecided	Undecided	Undecided	Undecided	Undecided	Undecided	Undecided	Undecided	Undecided	Undecided	Undecided	Undecided
I have read and I consent.	Female	20	Undergraduate student	Undergraduate/Graduate/Doctoral student	Single	With friend(s) in dormitory	Myself	Agree	Agree	Agree	Undecided	Agree	Undecided	Agree	Undecided	Undecided	Undecided	Undecided	Undecided	Undecided	Undecided	Undecided	Undecided	Undecided	Undecided	Undecided	Undecided	Undecided	Undecided	Undecided	Undecided	Undecided	Undecided	Undecided	Undecided	Undecided	Undecided	Undecided
I have read and I consent.	Female	19	Undergraduate student	Undergraduate/Graduate/Doctoral student	Single	With friend(s) in dormitory	Myself	Undecided	Agree	Agree	Agree	Agree	Undecided	Undecided	Undecided	Undecided	Disagree	Undecided	Undecided	Undecided	Disagree	Undecided	Agree	Disagree	Agree	Agree	Agree	Undecided	Agree	Undecided	Undecided	Undecided	Undecided	Undecided	Undecided	Undecided	Undecided	Undecided
I have read and I consent.	Female	20	Undergraduate student	Undergraduate/Graduate/Doctoral student	Single	With friend(s) in dormitory	Myself	Agree	Agree	Agree	Agree	Strongly Agree	Agree	Agree	Undecided	Agree	Undecided	Undecided	Undecided	Undecided	Undecided	Undecided	Agree	Disagree	Agree	Agree	Agree	Undecided	Agree	Disagree	Undecided	Undecided	Undecided	Undecided	Undecided	Undecided	Undecided	Undecided
I have read and I consent.	Female	20	Undergraduate student	Undergraduate/Graduate/Doctoral student	Single	With friend(s) in dormitory	Myself	Disagree	Agree	Agree	Agree	Undecided	Undecided	Strongly Agree	Strongly Disagree	Undecided	Strongly Disagree	Strongly Disagree	Strongly Disagree	Undecided	Strongly Disagree	Undecided	Undecided	Strongly Disagree	Strongly Agree	Undecided	Undecided	Undecided	Undecided	Undecided	Undecided	Undecided	Undecided	Undecided	Undecided	Undecided	Undecided	Undecided
I have read and I consent.	Female	19	Undergraduate student	Undergraduate/Graduate/Doctoral student	Single	With friend(s) in dormitory	Myself	Agree	Agree	Agree	Agree	Agree	Agree	Agree	Strongly Disagree	Undecided	Disagree	Disagree	Strongly Disagree	Disagree	Strongly Disagree	Strongly Disagree	Strongly Disagree	Strongly Disagree	Agree	Agree	Agree	Strongly Disagree	Strongly Disagree	Strongly Disagree	Strongly Disagree	Strongly Disagree	Strongly Disagree	Strongly Disagree	Strongly Disagree	Strongly Disagree	Strongly Disagree	Strongly Disagree
I have read and I consent.	Female	18	Undergraduate student	Undergraduate/Graduate/Doctoral student	Single	With family at home	My family	Undecided	Undecided	Undecided	Undecided	Undecided	Undecided	Undecided	Disagree	Undecided	Undecided	Undecided	Disagree	Disagree	Disagree	Undecided	Undecided	Disagree	Agree	Agree	Undecided	Undecided	Undecided	Undecided	Undecided	Undecided	Undecided	Undecided	Undecided	Undecided	Undecided	Undecided
I have read and I consent.	Female	20	Undergraduate student	Undergraduate/Graduate/Doctoral student	Single	With friend(s) in dormitory	Myself	Agree	Undecided	Undecided	Undecided	Disagree	Undecided	Agree	Undecided	Undecided	Undecided	Undecided	Undecided	Undecided	Undecided	Undecided	Undecided	Undecided	Undecided	Undecided	Undecided	Undecided	Undecided	Undecided	Undecided	Undecided	Undecided	Undecided	Undecided	Undecided	Undecided	Undecided
I have read and I consent.	Female	21	Undergraduate student	Undergraduate/Graduate/Doctoral student	Single	With friend(s) in dormitory	Myself	Agree	Undecided	Undecided	Undecided	Agree	Undecided	Undecided	Disagree	Undecided	Undecided	Undecided	Undecided	Undecided	Undecided	Undecided	Undecided	Undecided	Undecided	Undecided	Undecided	Undecided	Undecided	Undecided	Undecided	Undecided	Disagree	Disagree	Undecided	Undecided	Undecided	Undecided
I have read and I consent.	Male	20	Undergraduate student	Undergraduate/Graduate/Doctoral student	Single	With family at home	My family	Undecided	Undecided	Disagree	Agree	Strongly Disagree	Strongly Disagree	Undecided	Agree	Agree	Strongly Agree	Strongly Disagree	Undecided	Undecided	Disagree	Strongly Disagree	Disagree	Disagree	Undecided	Disagree	Strongly Disagree	Disagree	Disagree	Agree	Undecided	Agree	Agree	Disagree	Undecided	Agree	Undecided	Agree
I have read and I consent.	Female	23	Undergraduate student	Undergraduate/Graduate/Doctoral student	Single	With friend(s) in dormitory	Myself	Undecided	Agree	Undecided	Agree	Agree	Agree	Agree	Strongly Disagree	Undecided	Strongly Disagree	Strongly Disagree	Strongly Disagree	Strongly Disagree	Strongly Disagree	Undecided	Undecided	Strongly Agree	Strongly Disagree	Strongly Disagree	Strongly Agree	Undecided	Strongly Agree	Strongly Agree	Agree	Undecided	Undecided	Undecided	Undecided	Undecided	Undecided	Undecided
I have read and I consent.	Female	21	Undergraduate student	Undergraduate/Graduate/Doctoral student	Single	With friend(s) in dormitory	Myself	Disagree	Agree	Undecided	Undecided	Agree	Agree	Undecided	Agree	Agree	Agree	Agree	Agree	Agree	Agree	Agree	Agree	Agree	Agree	Agree	Agree	Agree	Agree	Agree	Agree	Agree	Agree	Agree	Agree	Agree	Agree	Agree
I have read and I consent.	Female	21	Undergraduate student	Undergraduate/Graduate/Doctoral student	Single	With friend(s) in dormitory	Myself	Strongly Agree	Strongly Agree	Strongly Agree	Strongly Agree	Strongly Agree	Strongly Agree	Strongly Agree	Agree	Agree	Agree	Agree	Agree	Agree	Strongly Agree	Agree	Strongly Agree	Strongly Agree	Strongly Agree	Strongly Agree	Strongly Agree	Strongly Agree	Strongly Agree	Strongly Agree	Strongly Agree	Undecided	Agree	Agree	Agree	Undecided	Undecided	Agree
I have read and I consent.	Female	18	Undergraduate student	Undergraduate/Graduate/Doctoral student	Single	With family at home	My family	Agree	Undecided	Agree	Undecided	Disagree	Undecided	Undecided	Undecided	Undecided	Undecided	Undecided	Undecided	Undecided	Undecided	Undecided	Undecided	Undecided	Undecided	Undecided	Agree	Undecided	Strongly Agree	Undecided	Disagree	Disagree	Disagree	Disagree	Disagree	Disagree	Undecided	Undecided
I have read and I consent.	Male	18	Undergraduate student	Undergraduate/Graduate/Doctoral student	Single	With friend(s) in dormitory	Myself	Agree	Undecided	Disagree	Disagree	Disagree	Agree	Agree	Strongly Agree	Disagree	Strongly Disagree	Disagree	Undecided	Undecided	Agree	Undecided	Agree	Strongly Agree	Strongly Agree	Strongly Agree	Strongly Agree	Undecided	Strongly Agree	Agree	Agree	Undecided	Undecided	Undecided	Disagree	Strongly Disagree	Disagree	Disagree
I have read and I consent.	Female	20	Undergraduate student	Undergraduate/Graduate/Doctoral student	Single	With family at home	My family	Strongly Agree	Strongly Agree	Strongly Agree	Strongly Agree	Strongly Agree	Strongly Agree	Strongly Agree	Strongly Agree	Strongly Agree	Strongly Agree	Strongly Agree	Strongly Agree	Strongly Agree	Strongly Agree	Strongly Agree	Strongly Agree	Strongly Agree	Strongly Agree	Strongly Agree	Strongly Agree	Strongly Agree	Strongly Agree	Strongly Agree	Strongly Agree	Strongly Agree	Strongly Agree	Strongly Agree	Strongly Agree	Strongly Agree	Strongly Agree	Strongly Agree
I have read and I consent.	Female	18	Undergraduate student	Undergraduate/Graduate/Doctoral student	Single	With friend(s) in dormitory	Myself	Undecided	Undecided	Undecided	Undecided	Undecided	Undecided	Agree	Strongly Disagree	Disagree	Disagree	Disagree	Disagree	Disagree	Strongly Disagree	Disagree	Strongly Agree	Strongly Disagree	Strongly Agree	Strongly Agree	Strongly Agree	Disagree	Disagree	Disagree	Disagree	Disagree	Disagree	Disagree	Disagree	Strongly Disagree	Disagree	Disagree
I have read and I consent.	Female	32	Undergraduate student	Undergraduate/Graduate/Doctoral student	Single	With friend(s) at home	Myself	Undecided	Agree	Undecided	Agree	Undecided	Agree	Strongly Agree	Strongly Agree	Undecided	Undecided	Agree	Strongly Agree	Strongly Agree	Agree	Agree	Agree	Strongly Agree	Agree	Strongly Agree	Strongly Agree	Undecided	Agree	Agree	Agree	Agree	Agree	Agree	Agree	Undecided	Undecided	Agree
I have read and I consent.	Male	19	Undergraduate student	Undergraduate/Graduate/Doctoral student	Single	With family at home	My family	Disagree	Undecided	Disagree	Strongly Disagree	Undecided	Undecided	Agree	Undecided	Undecided	Undecided	Strongly Disagree	Undecided	Undecided	Undecided	Disagree	Strongly Agree	Strongly Disagree	Strongly Agree	Strongly Agree	Strongly Agree	Undecided	Strongly Agree	Disagree	Undecided	Undecided	Undecided	Disagree	Disagree	Strongly Disagree	Strongly Disagree	Disagree
I have read and I consent.	Male	18	Undergraduate student	Undergraduate/Graduate/Doctoral student	Single	With friend(s) in dormitory	Myself	Agree	Agree	Undecided	Agree	Agree	Agree	Undecided	Undecided	Agree	Undecided	Undecided	Undecided	Undecided	Undecided	Undecided	Undecided	Undecided	Undecided	Undecided	Undecided	Undecided	Undecided	Undecided	Undecided	Undecided	Undecided	Undecided	Undecided	Undecided	Undecided	Undecided
I have read and I consent.	Male	20	Undergraduate student	Undergraduate/Graduate/Doctoral student	Single	With friend(s) in dormitory	Myself	Undecided	Undecided	Agree	Undecided	Agree	Undecided	Agree	Disagree	Disagree	Disagree	Disagree	Disagree	Disagree	Strongly Disagree	Disagree	Agree	Disagree	Agree	Agree	Agree	Undecided	Agree	Undecided	Undecided	Undecided	Disagree	Undecided	Disagree	Disagree	Disagree	Undecided
I have read and I consent.	Female	19	Undergraduate student	Undergraduate/Graduate/Doctoral student	Single	With friend(s) in dormitory	Myself	Undecided	Undecided	Undecided	Undecided	Undecided	Undecided	Undecided	Undecided	Undecided	Undecided	Undecided	Undecided	Undecided	Undecided	Undecided	Undecided	Undecided	Undecided	Undecided	Undecided	Undecided	Undecided	Undecided	Undecided	Undecided	Undecided	Undecided	Undecided	Undecided	Undecided	Undecided
I have read and I consent.	Female	20	Undergraduate student	Undergraduate/Graduate/Doctoral student	Single	With friend(s) in dormitory	Myself	Undecided	Agree	Agree	Agree	Agree	Undecided	Undecided	Undecided	Undecided	Disagree	Undecided	Undecided	Undecided	Undecided	Undecided	Undecided	Disagree	Undecided	Undecided	Undecided	Undecided	Undecided	Undecided	Undecided	Undecided	Undecided	Undecided	Undecided	Undecided	Undecided	Undecided
I have read and I consent.	Male	20	Undergraduate student	Undergraduate/Graduate/Doctoral student	Single	With family at home	My family	Undecided	Agree	Agree	Agree	Agree	Agree	Agree	Undecided	Undecided	Disagree	Disagree	Disagree	Disagree	Disagree	Disagree	Undecided	Disagree	Disagree	Agree	Undecided	Strongly Disagree	Undecided	Disagree	Disagree	Disagree	Disagree	Disagree	Disagree	Disagree	Disagree	Disagree
I have read and I consent.	Female	19	Undergraduate student	Undergraduate/Graduate/Doctoral student	Single	With friend(s) in dormitory	Myself	Agree	Agree	Agree	Agree	Agree	Agree	Agree	Undecided	Agree	Undecided	Undecided	Undecided	Undecided	Undecided	Undecided	Undecided	Undecided	Strongly Agree	Strongly Agree	Strongly Agree	Disagree	Disagree	Disagree	Disagree	Disagree	Disagree	Disagree	Disagree	Disagree	Disagree	Disagree
I have read and I consent.	Female	20	Undergraduate student	Undergraduate/Graduate/Doctoral student	Single	With friend(s) in dormitory	Myself	Undecided	Undecided	Undecided	Undecided	Undecided	Undecided	Undecided	Undecided	Undecided	Undecided	Undecided	Undecided	Undecided	Undecided	Undecided	Undecided	Undecided	Undecided	Undecided	Undecided	Undecided	Undecided	Undecided	Undecided	Undecided	Undecided	Undecided	Undecided	Undecided	Undecided	Undecided
I have read and I consent.	Male	23	Undergraduate student	Undergraduate/Graduate/Doctoral student	Single	Alone at home	Myself	Strongly Agree	Agree	Strongly Agree	Agree	Strongly Agree	Agree	Strongly Agree	Agree	Strongly Agree	Agree	Strongly Agree	Agree	Strongly Agree	Agree	Strongly Agree	Agree	Strongly Agree	Agree	Strongly Agree	Agree	Strongly Agree	Agree	Strongly Agree	Agree	Strongly Agree	Agree	Strongly Agree	Agree	Strongly Agree	Agree	Strongly Agree
I have read and I consent.	Male	21	Undergraduate student	Undergraduate/Graduate/Doctoral student	Single	With friend(s) at home	Myself	Agree	Agree	Agree	Undecided	Agree	Undecided	Strongly Agree	Strongly Disagree	Undecided	Strongly Disagree	Strongly Disagree	Strongly Disagree	Strongly Disagree	Strongly Disagree	Strongly Disagree	Undecided	Strongly Disagree	Strongly Agree	Strongly Agree	Agree	Strongly Disagree	Strongly Agree	Strongly Disagree	Undecided	Undecided	Strongly Disagree	Undecided	Undecided	Undecided	Disagree	Undecided
I have read and I consent.	Male	24	Undergraduate student	Undergraduate/Graduate/Doctoral student	Single	With friend(s) at home	Arkadaşım	Strongly Disagree	Disagree	Strongly Disagree	Strongly Disagree	Strongly Disagree	Disagree	Strongly Disagree	Strongly Disagree	Disagree	Strongly Disagree	Strongly Disagree	Disagree	Strongly Disagree	Strongly Disagree	Strongly Disagree	Disagree	Strongly Disagree	Strongly Disagree	Disagree	Strongly Disagree	Strongly Disagree	Disagree	Disagree	Disagree	Strongly Disagree	Strongly Disagree	Strongly Disagree	Disagree	Disagree	Strongly Disagree	Disagree
I have read and I consent.	Male	23	Undergraduate student	Undergraduate/Graduate/Doctoral student	Single	With family at home	My family	Agree	Agree	Agree	Agree	Agree	Agree	Agree	Agree	Agree	Agree	Agree	Agree	Agree	Agree	Agree	Agree	Agree	Agree	Agree	Agree	Agree	Agree	Agree	Agree	Agree	Agree	Agree	Agree	Agree	Agree	Agree
I have read and I consent.	Female	23	Bachelor's degree graduate	Undergraduate/Graduate/Doctoral student	Single	With friend(s) at home	Myself	Agree	Agree	Agree	Agree	Agree	Agree	Agree	Agree	Agree	Agree	Agree	Agree	Agree	Agree	Agree	Agree	Agree	Agree	Agree	Agree	Agree	Agree	Agree	Agree	Agree	Agree	Agree	Agree	Agree	Agree	Agree
I have read and I consent.	Male	53	Bachelor's degree graduate	Administrative staff	Married	With family at home	My family	Agree	Agree	Agree	Agree	Agree	Agree	Agree	Agree	Agree	Agree	Agree	Agree	Agree	Agree	Agree	Agree	Agree	Agree	Agree	Agree	Agree	Agree	Agree	Agree	Agree	Agree	Agree	Agree	Agree	Agree	Agree
I have read and I consent.	Female	18	Undergraduate student	Lisans(üstü) öğrencisi-mezunu	Single	With friend(s) in dormitory	Myself	Undecided	Agree	Agree	Agree	Agree	Undecided	Disagree	Disagree	Undecided	Disagree	Undecided	Undecided	Undecided	Disagree	Undecided	Agree	Disagree	Agree	Agree	Agree	Undecided	Agree	Undecided	Undecided	Undecided	Undecided	Agree	Undecided	Undecided	Undecided	Undecided
I have read and I consent.	Female	21	Undergraduate student	Lisans(üstü) öğrencisi-mezunu	Single	With friend(s) at home	Myself	Disagree	Disagree	Undecided	Undecided	Undecided	Undecided	Undecided	Undecided	Undecided	Undecided	Undecided	Undecided	Undecided	Undecided	Undecided	Undecided	Undecided	Undecided	Undecided	Undecided	Undecided	Undecided	Disagree	Disagree	Disagree	Disagree	Disagree	Disagree	Disagree	Disagree	Disagree
I have read and I consent.	Female	41	Postgraduate degree graduate	Administrative staff	Single	With family at home	Myself	Strongly Agree	Agree	Strongly Agree	Strongly Disagree	Strongly Agree	Agree	Strongly Agree	Strongly Agree	Strongly Agree	Strongly Agree	Strongly Agree	Strongly Agree	Strongly Agree	Strongly Agree	Strongly Agree	Strongly Agree	Agree	Strongly Agree	Strongly Agree	Strongly Agree	Strongly Agree	Strongly Agree	Strongly Agree	Strongly Agree	Undecided	Agree	Agree	Agree	Undecided	Undecided	Agree
I have read and I consent.	Female	22	Undergraduate student	Lisans/Lisansüstü öğrencisi-mezunu	Single	Alone at home	Myself	Agree	Agree	Agree	Agree	Agree	Agree	Agree	Undecided	Undecided	Disagree	Undecided	Undecided	Undecided	Strongly Disagree	Agree	Strongly Agree	Strongly Disagree	Agree	Agree	Agree	Undecided	Agree	Agree	Agree	Agree	Undecided	Agree	Agree	Undecided	Undecided	Undecided
I have read and I consent.	Female	21	Undergraduate student	Lisans/Lisansüstü öğrencisi-mezunu	Single	Alone at home	Myself	Strongly Agree	Agree	Strongly Agree	Strongly Agree	Agree	Strongly Disagree	Strongly Agree	Agree	Agree	Undecided	Agree	Agree	Agree	Agree	Agree	Agree	Strongly Agree	Agree	Agree	Strongly Agree	Strongly Agree	Strongly Agree	Strongly Agree	Strongly Agree	Strongly Agree	Strongly Agree	Strongly Agree	Strongly Agree	Strongly Agree	Strongly Agree	Strongly Agree
I have read and I consent.	Female	21	Undergraduate student	Lisans/Lisansüstü öğrencisi-mezunu	Single	With family at home	Myself	Agree	Agree	Agree	Agree	Agree	Strongly Agree	Agree	Agree	Strongly Agree	Agree	Agree	Strongly Agree	Agree	Strongly Agree	Agree	Agree	Agree	Agree	Agree	Agree	Strongly Agree	Agree	Strongly Agree	Agree	Agree	Strongly Agree	Agree	Agree	Agree	Agree	Strongly Agree
I have read and I consent.	Female	22	Undergraduate student	Lisans/Lisansüstü öğrencisi-mezunu	Single	With family at home	My family	Agree	Agree	Undecided	Undecided	Undecided	Agree	Strongly Agree	Undecided	Undecided	Undecided	Agree	Undecided	Undecided	Undecided	Undecided	Undecided	Undecided	Undecided	Undecided	Undecided	Undecided	Undecided	Undecided	Agree	Agree	Agree	Undecided	Agree	Agree	Agree	Undecided
I have read and I consent.	Female	19	Undergraduate student	Lisans/Lisansüstü öğrencisi-mezunu	Single	With family at home	My family	Agree	Agree	Undecided	Undecided	Undecided	Undecided	Agree	Agree	Agree	Strongly Disagree	Strongly Disagree	Disagree	Disagree	Disagree	Strongly Disagree	Strongly Agree	Strongly Disagree	Agree	Strongly Agree	Strongly Agree	Strongly Agree	Strongly Agree	Undecided	Undecided	Undecided	Disagree	Agree	Agree	Disagree	Disagree	Undecided
I have read and I consent.	Female	18	Undergraduate student	Lisans/Lisansüstü öğrencisi-mezunu	Single	With friend(s) in dormitory	Myself	Agree	Agree	Agree	Agree	Undecided	Undecided	Agree	Undecided	Agree	Disagree	Undecided	Undecided	Undecided	Agree	Undecided	Strongly Agree	Undecided	Strongly Agree	Strongly Agree	Undecided	Agree	Strongly Agree	Undecided	Strongly Agree	Agree	Agree	Agree	Disagree	Disagree	Disagree	Disagree
I have read and I consent.	Female	20	Undergraduate student	Lisans/Lisansüstü öğrencisi-mezunu	Single	With friend(s) in dormitory	Myself	Agree	Agree	Agree	Agree	Agree	Agree	Agree	Agree	Agree	Agree	Agree	Agree	Agree	Agree	Agree	Agree	Disagree	Agree	Agree	Agree	Agree	Agree	Agree	Disagree	Disagree	Disagree	Disagree	Disagree	Disagree	Disagree	Disagree
I have read and I consent.	Male	22	Undergraduate student	Lisans/Lisansüstü öğrencisi-mezunu	Single	With family at home	My family	Agree	Agree	Agree	Agree	Agree	Undecided	Agree	Undecided	Undecided	Disagree	Undecided	Agree	Agree	Undecided	Agree	Agree	Undecided	Undecided	Agree	Agree	Agree	Agree	Strongly Agree	Strongly Agree	Agree	Agree	Agree	Undecided	Undecided	Undecided	Undecided
I have read and I consent.	Female	23	Undergraduate student	Lisans/Lisansüstü öğrencisi-mezunu	Single	With family at home	My family	Agree	Agree	Agree	Agree	Agree	Undecided	Undecided	Disagree	Agree	Agree	Disagree	Agree	Undecided	Undecided	Undecided	Undecided	Disagree	Disagree	Agree	Undecided	Disagree	Agree	Undecided	Disagree	Undecided	Undecided	Undecided	Undecided	Agree	Undecided	Undecided
I have read and I consent.	Male	20	Undergraduate student	Lisans/Lisansüstü öğrencisi-mezunu	Single	With friend(s) in dormitory	Myself	Undecided	Undecided	Undecided	Undecided	Undecided	Undecided	Undecided	Undecided	Undecided	Undecided	Undecided	Undecided	Undecided	Strongly Disagree	Undecided	Agree	Strongly Disagree	Agree	Undecided	Agree	Undecided	Undecided	Undecided	Undecided	Undecided	Undecided	Undecided	Undecided	Undecided	Undecided	Undecided
I have read and I consent.	Female	21	Undergraduate student	Lisans/Lisansüstü öğrencisi-mezunu	Single	Alone at home	Myself	Undecided	Agree	Agree	Agree	Agree	Undecided	Disagree	Disagree	Undecided	Disagree	Undecided	Undecided	Undecided	Undecided	Undecided	Agree	Disagree	Agree	Undecided	Undecided	Undecided	Disagree	Undecided	Disagree	Disagree	Disagree	Undecided	Undecided	Disagree	Disagree	Disagree
I have read and I consent.	Male	22	Undergraduate student	Lisans/Lisansüstü öğrencisi-mezunu	Single	With family at home	My family	Undecided	Agree	Agree	Undecided	Undecided	Undecided	Strongly Disagree	Undecided	Undecided	Strongly Agree	Strongly Agree	Undecided	Undecided	Undecided	Undecided	Agree	Strongly Agree	Strongly Agree	Strongly Agree	Strongly Agree	Undecided	Strongly Agree	Undecided	Undecided	Undecided	Undecided	Undecided	Undecided	Undecided	Undecided	Undecided
I have read and I consent.	Female	23	Undergraduate student	Lisans/Lisansüstü öğrencisi-mezunu	Single	With friend(s) in dormitory	Myself	Undecided	Undecided	Undecided	Undecided	Undecided	Undecided	Undecided	Undecided	Undecided	Undecided	Undecided	Undecided	Undecided	Undecided	Undecided	Undecided	Undecided	Undecided	Undecided	Undecided	Undecided	Undecided	Undecided	Undecided	Undecided	Undecided	Undecided	Undecided	Undecided	Undecided	Undecided
I have read and I consent.	Male	22	Undergraduate student	Lisans/Lisansüstü öğrencisi-mezunu	Single	With friend(s) in dormitory	Myself	Strongly Agree	Strongly Agree	Agree	Strongly Agree	Strongly Agree	Undecided	Agree	Strongly Disagree	Undecided	Strongly Disagree	Strongly Disagree	Agree	Agree	Agree	Agree	Undecided	Strongly Agree	Strongly Agree	Strongly Agree	Strongly Agree	Undecided	Strongly Agree	Strongly Agree	Strongly Agree	Strongly Agree	Strongly Agree	Strongly Agree	Agree	Undecided	Undecided	Strongly Agree
I have read and I consent.	Male	19	Undergraduate student	Lisans/Lisansüstü öğrencisi-mezunu	Single	With friend(s) in dormitory	Myself	Strongly Agree	Disagree	Strongly Agree	Strongly Agree	Undecided	Strongly Disagree	Agree	Strongly Agree	Strongly Disagree	Strongly Disagree	Undecided	Strongly Disagree	Strongly Disagree	Strongly Agree	Strongly Disagree	Disagree	Undecided	Disagree	Strongly Agree	Strongly Agree	Undecided	Agree	Agree	Strongly Agree	Strongly Agree	Strongly Agree	Agree	Strongly Agree	Agree	Undecided	Strongly Agree
I have read and I consent.	Female	29	Bachelor's degree graduate	Administrative staff	Married	With family at home	Myself	Undecided	Undecided	Undecided	Undecided	Undecided	Undecided	Undecided	Undecided	Undecided	Undecided	Undecided	Undecided	Undecided	Undecided	Undecided	Undecided	Undecided	Undecided	Undecided	Undecided	Undecided	Undecided	Undecided	Undecided	Undecided	Undecided	Undecided	Undecided	Undecided	Undecided	Undecided
I have read and I consent.	Female	19	Undergraduate student	Lisans/Lisansüstü öğrencisi-mezunu	Single	Alone in dormitory	Myself	Agree	Agree	Agree	Agree	Agree	Undecided	Undecided	Disagree	Undecided	Disagree	Agree	Agree	Agree	Undecided	Agree	Agree	Undecided	Agree	Agree	Agree	Agree	Agree	Agree	Agree	Agree	Agree	Agree	Agree	Agree	Agree	Agree
I have read and I consent.	Male	18	Undergraduate student	Lisans/Lisansüstü öğrencisi-mezunu	Single	With family at home	My family	Agree	Agree	Undecided	Undecided	Undecided	Undecided	Disagree	Agree	Agree	Disagree	Undecided	Undecided	Undecided	Disagree	Undecided	Undecided	Disagree	Agree	Undecided	Agree	Undecided	Agree	Undecided	Undecided	Undecided	Undecided	Undecided	Undecided	Undecided	Undecided	Undecided
I have read and I consent.	Female	19	Undergraduate student	Lisans/Lisansüstü öğrencisi-mezunu	Single	With friend(s) in dormitory	Myself	Agree	Agree	Agree	Agree	Agree	Agree	Agree	Agree	Agree	Agree	Agree	Agree	Agree	Agree	Agree	Agree	Agree	Agree	Agree	Agree	Undecided	Agree	Agree	Agree	Agree	Agree	Agree	Agree	Agree	Agree	Agree
I have read and I consent.	Female	19	Undergraduate student	Lisans/Lisansüstü öğrencisi-mezunu	Single	With family at home	My family	Strongly Agree	Agree	Strongly Disagree	Agree	Agree	Strongly Disagree	Strongly Agree	Strongly Disagree	Agree	Disagree	Undecided	Undecided	Undecided	Agree	Undecided	Strongly Agree	Disagree	Strongly Agree	Strongly Agree	Strongly Agree	Undecided	Strongly Agree	Strongly Agree	Undecided	Undecided	Undecided	Agree	Undecided	Strongly Disagree	Undecided	Undecided
I have read and I consent.	Female	21	Undergraduate student	Undergraduate/Graduate/Doctoral student	Single	With friend(s) in dormitory	Myself
I have read and I consent.	Female	20	Undergraduate student	Undergraduate/Graduate/Doctoral student	Single	With friend(s) in dormitory	Myself	Agree	Agree	Agree	Agree	Agree	Agree	Agree	Agree	Agree	Undecided	Agree	Agree	Agree	Undecided	Agree	Agree	Undecided	Agree	Agree	Agree	Agree	Agree	Agree	Agree	Agree	Agree	Agree	Agree	Agree	Agree	Agree
I have read and I consent.	Female	21	Undergraduate student	Undergraduate/Graduate/Doctoral student	Single	With friend(s) in dormitory	Myself
I have read and I consent.	Female	21	Undergraduate student	Undergraduate/Graduate/Doctoral student	Single	With family at home	My family
I have read and I consent.	Female	19	Undergraduate student	Undergraduate/Graduate/Doctoral student	Single	With family at home	My family	Undecided	Agree	Agree	Agree	Strongly Agree	Undecided	Agree	Undecided	Undecided	Undecided	Undecided	Undecided	Undecided	Undecided	Undecided	Strongly Agree	Strongly Disagree	Strongly Agree	Strongly Agree	Strongly Agree	Undecided	Strongly Agree	Undecided	Undecided	Undecided	Undecided	Undecided	Undecided	Undecided	Undecided	Undecided
I have read and I consent.	Female	21	Undergraduate student	Undergraduate/Graduate/Doctoral student	Single	With family at home	My family	Agree	Agree	Undecided	Disagree	Undecided	Undecided	Undecided	Undecided	Undecided	Disagree	Agree	Agree	Agree	Agree	Undecided	Undecided	Agree	Agree	Agree	Agree	Undecided	Agree	Undecided	Undecided	Undecided	Undecided	Agree	Undecided	Undecided	Undecided	Undecided
I have read and I consent.	Female	18	Undergraduate student	Undergraduate/Graduate/Doctoral student	Single	With family at home	My family	Strongly Agree	Strongly Agree	Strongly Agree	Strongly Disagree	Disagree	Undecided	Strongly Agree	Undecided	Undecided	Disagree	Undecided	Undecided	Agree	Strongly Agree	Agree	Agree	Strongly Agree	Agree	Strongly Agree	Undecided	Undecided	Undecided	Undecided	Agree	Agree	Agree	Agree	Agree	Strongly Agree	Strongly Agree	Agree
I have read and I consent.	Female	21	Undergraduate student	Undergraduate/Graduate/Doctoral student	Single	With friend(s) in dormitory	Myself	Undecided	Undecided	Agree	Agree	Strongly Agree	Strongly Agree	Agree	Undecided	Strongly Agree	Strongly Disagree	Undecided	Undecided	Undecided	Strongly Agree	Agree	Undecided	Strongly Disagree	Strongly Agree	Strongly Agree	Strongly Agree	Undecided	Strongly Agree	Undecided	Undecided	Disagree	Disagree	Undecided	Undecided	Undecided	Disagree	Undecided
I have read and I consent.	Female	20	Undergraduate student	Undergraduate/Graduate/Doctoral student	Single	With family at home	My family	Disagree	Disagree	Disagree	Disagree	Disagree	Disagree	Disagree	Disagree	Disagree	Disagree	Disagree	Disagree	Disagree	Disagree	Disagree	Disagree	Disagree	Disagree	Disagree	Disagree	Disagree	Disagree	Disagree	Disagree	Disagree	Disagree	Disagree	Disagree	Disagree	Disagree	Disagree
I have read and I consent.	Female	18	Undergraduate student	Undergraduate/Graduate/Doctoral student	Single	With friend(s) in dormitory	Myself	Undecided	Disagree	Agree	Agree	Undecided	Undecided	Disagree	Undecided	Undecided	Disagree	Disagree	Undecided	Undecided	Undecided	Undecided	Agree	Undecided	Agree	Agree	Agree	Disagree	Agree	Undecided	Undecided	Undecided	Undecided	Undecided	Undecided	Undecided	Undecided	Undecided
I have read and I consent.	Female	32	Bachelor's degree graduate	Lisans/Lisansüstü öğrencisi-mezunu	Single	With family at home	My family	Disagree	Disagree	Agree	Agree	Agree	Agree	Agree	Disagree	Agree	Disagree	Strongly Disagree	Disagree	Strongly Disagree	Strongly Disagree	Strongly Disagree	Agree	Strongly Disagree	Agree	Agree	Strongly Agree	Strongly Agree	Strongly Agree	Strongly Disagree	Disagree	Strongly Disagree	Strongly Disagree	Undecided	Undecided	Undecided	Disagree	Undecided
I have read and I consent.	Female	22	Undergraduate student	Undergraduate/Graduate/Doctoral student	Single	With family at home	My family
I have read and I consent.	Female	20	Undergraduate student	Undergraduate/Graduate/Doctoral student	Single	With family at home	My family
I have read and I consent.	Female	20	Undergraduate student	Undergraduate/Graduate/Doctoral student	Single	With family at home	My family
I have read and I consent.	Female	21	Undergraduate student	Undergraduate/Graduate/Doctoral student	Single	With friend(s) in dormitory	Myself
I have read and I consent.	Female	21	Undergraduate student	Undergraduate/Graduate/Doctoral student	Single	With friend(s) at home	Myself	Agree	Agree	Agree	Undecided	Agree	Agree	Agree	Undecided	Agree	Disagree	Undecided	Disagree	Disagree	Agree	Undecided	Undecided	Agree	Strongly Agree	Strongly Agree	Strongly Agree	Undecided	Agree	Agree	Undecided	Undecided	Undecided	Agree	Undecided	Undecided	Undecided	Undecided
I have read and I consent.	Female	21	Undergraduate student	Undergraduate/Graduate/Doctoral student	Single	With friend(s) in dormitory	Myself	Agree	Agree	Undecided	Undecided	Undecided	Agree	Agree	Undecided	Undecided	Undecided	Undecided	Agree	Agree	Agree	Agree	Agree	Agree	Agree	Agree	Agree	Undecided	Agree	Undecided	Agree	Agree	Undecided	Agree	Agree	Agree	Agree	Agree
I have read and I consent.	Female	21	Undergraduate student	Undergraduate/Graduate/Doctoral student	Single	With friend(s) in dormitory	Myself	Agree	Agree	Undecided	Undecided	Undecided	Agree	Agree	Undecided	Undecided	Undecided	Undecided	Agree	Agree	Agree	Agree	Undecided	Undecided	Agree	Agree	Undecided	Undecided	Agree	Agree	Undecided	Agree	Agree	Undecided	Agree	Undecided	Agree	Agree
I have read and I consent.	Female	18	Undergraduate student	Undergraduate/Graduate/Doctoral student	Single	With family at home	My family	Agree	Agree	Agree	Agree	Agree	Undecided	Agree	Undecided	Undecided	Disagree	Undecided	Undecided	Undecided	Agree	Undecided	Undecided	Disagree	Strongly Agree	Strongly Agree	Agree	Undecided	Agree	Agree	Undecided	Undecided	Undecided	Undecided	Undecided	Undecided	Undecided	Undecided
I have read and I consent.	Male	21	Undergraduate student	Administrative staff	Single	Alone at home	Myself	Agree	Agree	Undecided	Undecided	Undecided	Agree	Agree	Undecided	Undecided	Agree	Undecided	Undecided	Undecided	Undecided	Agree	Undecided	Undecided	Undecided	Agree	Undecided	Agree	Agree	Undecided	Undecided	Agree	Undecided	Undecided	Disagree	Undecided	Undecided	Agree
I have read and I consent.	Female	18	Undergraduate student	Undergraduate/Graduate/Doctoral student	Single	With family at home	My family	Agree	Agree	Agree	Agree	Agree	Undecided	Agree	Agree	Agree	Undecided	Undecided	Agree	Agree	Agree	Agree	Strongly Agree	Agree	Strongly Agree	Agree	Agree	Agree	Agree	Agree	Undecided	Undecided	Agree	Undecided	Undecided	Undecided	Undecided	Undecided
I have read and I consent.	Female	19	Undergraduate student	Undergraduate/Graduate/Doctoral student	Single	With friend(s) in dormitory	Myself	Undecided	Undecided	Undecided	Undecided	Undecided	Undecided	Agree	Undecided	Undecided	Undecided	Undecided	Undecided	Undecided	Undecided	Undecided	Undecided	Undecided	Undecided	Undecided	Undecided	Undecided	Undecided	Undecided	Undecided	Undecided	Undecided	Undecided	Undecided	Disagree	Disagree	Undecided
I have read and I consent.	Male	19	Undergraduate student	Undergraduate/Graduate/Doctoral student	Single	With friend(s) in dormitory	Myself	Strongly Agree	Strongly Agree	Strongly Disagree	Strongly Disagree	Strongly Agree	Strongly Agree	Strongly Disagree	Strongly Disagree	Strongly Agree	Strongly Agree	Strongly Disagree	Strongly Agree	Strongly Agree	Strongly Agree	Strongly Disagree	Strongly Agree	Strongly Agree	Strongly Disagree	Strongly Agree	Strongly Agree	Strongly Agree	Strongly Disagree	Strongly Agree	Strongly Agree	Strongly Agree	Strongly Agree	Strongly Agree	Strongly Agree	Strongly Disagree	Strongly Disagree	Strongly Agree
I have read and I consent.	Female	23	Undergraduate student	Undergraduate/Graduate/Doctoral student	Single	With friend(s) in dormitory	Myself	Agree	Agree	Agree	Agree	Undecided	Agree	Agree	Undecided	Agree	Disagree	Disagree	Agree	Undecided	Agree	Agree	Agree	Agree	Agree	Agree	Agree	Agree	Agree	Agree	Agree	Agree	Agree	Agree	Agree	Undecided	Agree	Agree
I have read and I consent.	Female	19	Undergraduate student	Lisans/Lisansüstü öğrencisi-mezunu	Single	With family at home	My family	Undecided	Undecided	Undecided	Undecided	Undecided	Undecided	Undecided	Disagree	Undecided	Undecided	Undecided	Undecided	Undecided	Undecided	Undecided	Undecided	Strongly Disagree	Agree	Undecided	Agree	Undecided	Undecided	Undecided	Undecided	Undecided	Undecided	Undecided	Undecided	Undecided	Undecided	Undecided
I have read and I consent.	Female	21	Undergraduate student	Lisans/Lisansüstü öğrencisi-mezunu	Single	With family at home	My family	Strongly Agree	Strongly Agree	Strongly Agree	Strongly Agree	Strongly Agree	Strongly Agree	Strongly Agree	Strongly Agree	Strongly Agree	Strongly Agree	Strongly Agree	Strongly Agree	Strongly Agree	Strongly Agree	Strongly Agree	Strongly Agree	Strongly Agree	Strongly Agree	Strongly Agree	Strongly Agree	Strongly Agree	Strongly Agree	Strongly Agree	Strongly Agree	Strongly Agree	Strongly Agree	Strongly Agree	Strongly Agree	Strongly Agree	Strongly Agree	Strongly Agree
I have read and I consent.	Female	60	Postgraduate degree graduate	Academic staff	Married	With family at home	My family
I have read and I consent.	Female	19	Undergraduate student	Undergraduate/Graduate/Doctoral student	Single	With family at home	My family	Undecided	Undecided	Undecided	Undecided	Undecided	Undecided	Undecided	Undecided	Undecided	Undecided	Undecided	Undecided	Undecided	Undecided	Undecided	Undecided	Undecided	Undecided	Undecided	Undecided	Undecided	Undecided	Undecided	Undecided	Undecided	Disagree	Undecided	Undecided	Undecided	Undecided	Undecided
I have read and I consent.	Female	20	Undergraduate student	Undergraduate/Graduate/Doctoral student	Single	With friend(s) in dormitory	Myself	Agree	Agree	Agree	Agree	Agree	Undecided	Agree	Undecided	Undecided	Disagree	Disagree	Disagree	Disagree	Disagree	Undecided	Undecided	Disagree	Strongly Agree	Strongly Agree	Strongly Agree	Undecided	Agree	Disagree	Undecided	Undecided	Undecided	Undecided	Undecided	Undecided	Disagree	Disagree
I have read and I consent.	Female	21	Undergraduate student	Undergraduate/Graduate/Doctoral student	Single	With friend(s) in dormitory	Myself
I have read and I consent.	Female	23	Undergraduate student	Undergraduate/Graduate/Doctoral student	Single	With friend(s) in dormitory	Myself
I have read and I consent.	Female	21	Undergraduate student	Undergraduate/Graduate/Doctoral student	Single	With family at home	My family
I have read and I consent.	Female	21	Undergraduate student	Undergraduate/Graduate/Doctoral student	Single	With friend(s) at home	Arkadaşım
I have read and I consent.	Female	22	Undergraduate student	Undergraduate/Graduate/Doctoral student	Single	With family at home	My family
I have read and I consent.	Female	21	Undergraduate student	Undergraduate/Graduate/Doctoral student	Single	With friend(s) in dormitory	Myself
I have read and I consent.	Female	22	Undergraduate student	Undergraduate/Graduate/Doctoral student	Single	With family at home	My family
I have read and I consent.	Female	21	Undergraduate student	Undergraduate/Graduate/Doctoral student	Single	With family at home	My family
I have read and I consent.	Female	29	Postgraduate degree graduate	Academic staff	Married	With friend(s) at home	Myself
I have read and I consent.	Female	34	Postgraduate degree graduate	Academic staff	Married	With family at home	Myself
I have read and I consent.	Female	19	Undergraduate student	Undergraduate/Graduate/Doctoral student	Single	With family at home	My family
I have read and I consent.	Female	21	Undergraduate student	Undergraduate/Graduate/Doctoral student	Single	With family at home	My family
I have read and I consent.	Female	19	Undergraduate student	Undergraduate/Graduate/Doctoral student	Single	With friend(s) at home	Myself
I have read and I consent.	Female	18	Undergraduate student	Undergraduate/Graduate/Doctoral student	Single	With friend(s) in dormitory	Myself
I have read and I consent.	Female	20	Undergraduate student	Undergraduate/Graduate/Doctoral student	Single	With friend(s) in dormitory	Myself
I have read and I consent.	Female	22	Undergraduate student	Undergraduate/Graduate/Doctoral student	Single	With friend(s) in dormitory	Myself
I have read and I consent.	Female	19	Undergraduate student	Undergraduate/Graduate/Doctoral student	Single	With friend(s) in dormitory	Myself
I have read and I consent.	Female	18	Undergraduate student	Undergraduate/Graduate/Doctoral student	Single	With family at home	My family
I have read and I consent.	Female	22	Undergraduate student	Undergraduate/Graduate/Doctoral student	Single	With family at home	My family
I have read and I consent.	Female	24	Undergraduate student	Undergraduate/Graduate/Doctoral student	Single	With family at home	My family
I have read and I consent.	Female	19	Undergraduate student	Undergraduate/Graduate/Doctoral student	Single	With family at home	My family
I have read and I consent.	Female	20	Undergraduate student	Undergraduate/Graduate/Doctoral student	Single	With friend(s) in dormitory	Myself
I have read and I consent.	Female	20	Undergraduate student	Undergraduate/Graduate/Doctoral student	Single	With friend(s) in dormitory	Myself
I have read and I consent.	Female	21	Undergraduate student	Undergraduate/Graduate/Doctoral student	Single	With family at home	My family
I have read and I consent.	Female	18	Undergraduate student	Undergraduate/Graduate/Doctoral student	Single	With family at home	My family
I have read and I consent.	Female	20	Undergraduate student	Undergraduate/Graduate/Doctoral student	Single	With friend(s) in dormitory	Myself
I have read and I consent.	Female	20	Undergraduate student	Undergraduate/Graduate/Doctoral student	Single	With family at home	My family
I have read and I consent.	Female	19	Undergraduate student	Undergraduate/Graduate/Doctoral student	Single	With friend(s) in dormitory	Myself
I have read and I consent.	Female	22	Undergraduate student	Undergraduate/Graduate/Doctoral student	Single	With family at home	My family
I have read and I consent.	Female	22	Undergraduate student	Undergraduate/Graduate/Doctoral student	Single	Alone at home	Myself	Undecided	Undecided	Undecided	Undecided	Undecided	Undecided	Undecided	Agree	Agree	Undecided	Undecided	Undecided	Undecided	Strongly Agree	Undecided	Strongly Agree	Strongly Agree	Undecided	Undecided	Strongly Agree	Undecided	Agree	Undecided	Undecided	Undecided	Undecided	Undecided	Undecided	Undecided	Undecided	Undecided
I have read and I consent.	Female	23	Undergraduate student	Undergraduate/Graduate/Doctoral student	Single	With friend(s) in dormitory	Myself	Agree	Undecided	Agree	Disagree	Agree	Undecided	Agree	Disagree	Undecided	Disagree	Disagree	Undecided	Undecided	Disagree	Undecided	Agree	Disagree	Agree	Agree	Undecided	Undecided	Agree	Agree	Agree	Undecided	Undecided	Agree	Undecided	Disagree	Undecided	Disagree
I have read and I consent.	Female	20	Undergraduate student	Undergraduate/Graduate/Doctoral student	Single	With friend(s) in dormitory	Myself	Strongly Disagree	Strongly Agree	Undecided	Undecided	Disagree	Disagree	Disagree	Undecided	Disagree	Agree	Disagree	Disagree	Disagree	Disagree	Disagree	Disagree	Strongly Disagree	Disagree	Disagree	Strongly Disagree	Disagree	Disagree	Strongly Disagree	Strongly Disagree	Disagree	Disagree	Disagree	Undecided	Undecided	Disagree	Disagree
I have read and I consent.	Female	20	Undergraduate student	Undergraduate/Graduate/Doctoral student	Single	With friend(s) in dormitory	Myself	Strongly Agree	Strongly Agree	Undecided	Agree	Strongly Agree	Strongly Agree	Strongly Agree	Strongly Agree	Strongly Agree	Strongly Agree	Strongly Agree	Strongly Agree	Strongly Agree	Strongly Agree	Strongly Agree	Strongly Agree	Strongly Agree	Strongly Agree	Strongly Agree	Strongly Agree	Strongly Agree	Strongly Agree	Strongly Agree	Strongly Agree	Strongly Agree	Strongly Agree	Strongly Agree	Strongly Agree	Strongly Agree	Strongly Agree	Strongly Agree
I have read and I consent.	Female	18	Undergraduate student	Undergraduate/Graduate/Doctoral student	Single	With friend(s) in dormitory	Myself	Agree	Agree	Undecided	Disagree	Undecided	Undecided	Undecided	Disagree	Undecided	Disagree	Disagree	Disagree	Disagree	Disagree	Disagree	Strongly Agree	Disagree	Strongly Agree	Undecided	Undecided	Disagree	Agree	Undecided	Undecided	Undecided	Undecided	Disagree	Undecided	Disagree	Disagree	Undecided
I have read and I consent.	Female	19	Undergraduate student	Undergraduate/Graduate/Doctoral student	Single	With family at home	Myself	Undecided	Agree	Agree	Agree	Agree	Agree	Agree	Agree	Undecided	Disagree	Undecided	Undecided	Undecided	Disagree	Undecided	Undecided	Undecided	Undecided	Undecided	Undecided	Undecided	Undecided	Undecided	Undecided	Undecided	Undecided	Disagree	Disagree	Disagree	Disagree	Disagree
I have read and I consent.	Male	18	Undergraduate student	Undergraduate/Graduate/Doctoral student	Single	With friend(s) in dormitory	Myself	Agree	Agree	Agree	Agree	Agree	Agree	Agree	Agree	Agree	Agree	Agree	Agree	Agree	Agree	Agree	Agree	Agree	Agree	Agree	Agree	Agree	Agree	Agree	Agree	Agree	Agree	Agree	Agree	Agree	Agree	Agree
I have read and I consent.	Male	18	Undergraduate student	Undergraduate/Graduate/Doctoral student	Single	With friend(s) in dormitory	Myself	Undecided	Undecided	Undecided	Undecided	Undecided	Undecided	Undecided	Undecided	Undecided	Undecided	Undecided	Undecided	Undecided	Undecided	Undecided	Undecided	Undecided	Undecided	Undecided	Undecided	Undecided	Undecided	Undecided	Undecided	Undecided	Undecided	Undecided	Undecided	Undecided	Undecided	Undecided
I have read and I consent.	Female	19	Undergraduate student	Undergraduate/Graduate/Doctoral student	Single	With family at home	My family	Agree	Agree	Agree	Agree	Agree	Undecided	Undecided	Agree	Undecided	Agree	Undecided	Agree	Undecided	Agree	Undecided	Agree	Strongly Disagree	Strongly Agree	Strongly Agree	Undecided	Undecided	Agree	Agree	Strongly Agree	Disagree	Disagree	Strongly Agree	Strongly Disagree	Strongly Disagree	Strongly Disagree	Strongly Agree
I have read and I consent.	Male	21	Undergraduate student	Undergraduate/Graduate/Doctoral student	Single	Alone in dormitory	Myself	Undecided	Undecided	Agree	Agree	Agree	Undecided	Agree	Undecided	Undecided	Strongly Disagree	Undecided	Undecided	Undecided	Undecided	Undecided	Agree	Undecided	Agree	Agree	Agree	Undecided	Agree	Undecided	Agree	Undecided	Undecided	Undecided	Undecided	Undecided	Undecided	Undecided
I have read and I consent.	Male	21	Undergraduate student	Undergraduate/Graduate/Doctoral student	Single	With friend(s) in dormitory	Myself	Agree	Strongly Agree	Strongly Agree	Strongly Agree	Agree	Strongly Agree	Agree	Strongly Agree	Agree	Agree	Agree	Strongly Agree	Agree	Strongly Agree	Agree	Strongly Agree	Agree	Strongly Agree	Agree	Agree	Agree	Agree	Strongly Agree	Agree	Agree	Agree	Strongly Agree	Agree	Agree	Agree	Strongly Agree
I have read and I consent.	Female	19	Undergraduate student	Undergraduate/Graduate/Doctoral student	Single	With friend(s) at home	Myself	Undecided	Undecided	Undecided	Undecided	Undecided	Undecided	Undecided	Undecided	Undecided	Undecided	Undecided	Undecided	Undecided	Undecided	Undecided	Undecided	Undecided	Undecided	Undecided	Undecided	Undecided	Undecided	Undecided	Undecided	Undecided	Undecided	Undecided	Undecided	Undecided	Undecided	Undecided
I have read and I consent.	Female	20	Undergraduate student	Undergraduate/Graduate/Doctoral student	Single	Alone at home	Myself	Agree	Agree	Agree	Undecided	Undecided	Undecided	Agree	Disagree	Undecided	Strongly Disagree	Undecided	Undecided	Undecided	Disagree	Undecided	Strongly Agree	Disagree	Strongly Agree	Strongly Agree	Strongly Agree	Undecided	Strongly Agree	Undecided	Undecided	Undecided	Undecided	Undecided	Undecided	Undecided	Undecided	Undecided
I have read and I consent.	Female	19	Undergraduate student	Undergraduate/Graduate/Doctoral student	Single	With family at home	My family	Undecided	Undecided	Undecided	Undecided	Undecided	Undecided	Undecided	Undecided	Undecided	Undecided	Undecided	Undecided	Undecided	Strongly Disagree	Undecided	Undecided	Strongly Disagree	Undecided	Undecided	Undecided	Undecided	Undecided	Undecided	Undecided	Undecided	Undecided	Undecided	Undecided	Undecided	Undecided	Undecided
I have read and I consent.	Female	20	Undergraduate student	Undergraduate/Graduate/Doctoral student	Single	With friend(s) in dormitory	Myself	Undecided	Undecided	Undecided	Disagree	Undecided	Undecided	Undecided	Undecided	Undecided	Undecided	Undecided	Undecided	Undecided	Undecided	Undecided	Undecided	Undecided	Undecided	Undecided	Undecided	Undecided	Undecided	Undecided	Undecided	Undecided	Undecided	Undecided	Undecided	Undecided	Undecided	Undecided
I have read and I consent.	Female	19	Undergraduate student	Undergraduate/Graduate/Doctoral student	Single	With friend(s) in dormitory	Myself	Agree	Undecided	Undecided	Undecided	Undecided	Undecided	Undecided	Undecided	Undecided	Undecided	Undecided	Undecided	Undecided	Disagree	Undecided	Agree	Disagree	Agree	Agree	Agree	Undecided	Agree	Undecided	Undecided	Undecided	Undecided	Undecided	Undecided	Undecided	Undecided	Undecided
I have read and I consent.	Female	18	Undergraduate student	Undergraduate/Graduate/Doctoral student	Single	With friend(s) in dormitory	Myself	Agree	Undecided	Undecided	Undecided	Undecided	Undecided	Undecided	Undecided	Undecided	Undecided	Undecided	Undecided	Undecided	Undecided	Undecided	Undecided	Undecided	Undecided	Undecided	Undecided	Undecided	Undecided	Undecided	Undecided	Undecided	Undecided	Undecided	Undecided	Undecided	Undecided	Undecided
I have read and I consent.	Female	20	Undergraduate student	Undergraduate/Graduate/Doctoral student	Single	With friend(s) in dormitory	Myself	Undecided	Agree	Agree	Agree	Agree	Agree	Agree	Undecided	Undecided	Disagree	Disagree	Disagree	Disagree	Agree	Disagree	Undecided	Disagree	Strongly Agree	Agree	Agree	Disagree	Agree	Undecided	Undecided	Undecided	Undecided	Disagree	Disagree	Disagree	Disagree	Disagree
I have read and I consent.	Female	18	Undergraduate student	Undergraduate/Graduate/Doctoral student	Single	With family at home	My family	Undecided	Undecided	Undecided	Undecided	Undecided	Agree	Agree	Disagree	Undecided	Disagree	Undecided	Undecided	Undecided	Disagree	Undecided	Agree	Disagree	Agree	Agree	Agree	Undecided	Agree	Undecided	Undecided	Undecided	Undecided	Undecided	Undecided	Undecided	Undecided	Undecided
I have read and I consent.	Female	19	Undergraduate student	Undergraduate/Graduate/Doctoral student	Single	With family at home	My family	Disagree	Disagree	Disagree	Disagree	Disagree	Undecided	Disagree	Disagree	Disagree	Disagree	Disagree	Disagree	Disagree	Disagree	Disagree	Disagree	Disagree	Disagree	Disagree	Disagree	Disagree	Disagree	Disagree	Disagree	Disagree	Disagree	Disagree	Disagree	Disagree	Disagree	Disagree
I have read and I consent.	Female	18	Undergraduate student	Undergraduate/Graduate/Doctoral student	Single	With friend(s) in dormitory	Myself	Undecided	Undecided	Undecided	Undecided	Undecided	Strongly Disagree	Undecided	Undecided	Undecided	Undecided	Undecided	Undecided	Undecided	Undecided	Undecided	Agree	Undecided	Agree	Agree	Agree	Undecided	Undecided	Disagree	Undecided	Undecided	Undecided	Undecided	Undecided	Undecided	Undecided	Undecided
I have read and I consent.	Female	21	Undergraduate student	Undergraduate/Graduate/Doctoral student	Single	With friend(s) in dormitory	Myself	Agree	Agree	Agree	Agree	Agree	Agree	Agree	Agree	Agree	Agree	Agree	Agree	Agree	Agree	Agree	Agree	Agree	Agree	Agree	Agree	Agree	Agree	Agree	Agree	Agree	Agree	Agree	Agree	Agree	Agree	Agree
I have read and I consent.	Female	20	Undergraduate student	Undergraduate/Graduate/Doctoral student	Single	With family at home	My family	Undecided	Agree	Agree	Undecided	Agree	Agree	Agree	Disagree	Agree	Disagree	Disagree	Agree	Agree	Agree	Undecided	Agree	Agree	Agree	Agree	Agree	Agree	Agree	Agree	Agree	Agree	Agree	Agree	Agree	Agree	Agree	Agree
I have read and I consent.	Female	20	Undergraduate student	Undergraduate/Graduate/Doctoral student	Single	With friend(s) in dormitory	Myself	Undecided	Undecided	Agree	Agree	Undecided	Undecided	Undecided	Undecided	Undecided	Undecided	Undecided	Undecided	Undecided	Undecided	Undecided	Undecided	Strongly Disagree	Undecided	Undecided	Agree	Undecided	Undecided	Undecided	Undecided	Undecided	Undecided	Undecided	Undecided	Undecided	Undecided	Undecided
I have read and I consent.	Female	20	Undergraduate student	Undergraduate/Graduate/Doctoral student	Single	With family at home	My family	Agree	Strongly Disagree	Undecided	Agree	Agree	Agree	Agree	Agree	Agree	Agree	Agree	Agree	Agree	Agree	Agree	Strongly Agree	Strongly Agree	Strongly Agree	Strongly Agree	Strongly Agree	Strongly Agree	Strongly Agree	Strongly Agree	Strongly Agree	Strongly Agree	Strongly Agree	Undecided	Undecided	Undecided	Undecided	Strongly Agree
I have read and I consent.	Female	29	Bachelor's degree graduate	Administrative staff	Married	With family at home	Myself	Agree	Undecided	Agree	Agree	Agree	Agree	Agree	Agree	Disagree	Disagree	Disagree	Disagree	Disagree	Disagree	Disagree	Agree	Disagree	Agree	Agree	Agree	Disagree	Agree	Disagree	Agree	Agree	Agree	Agree	Agree	Agree	Agree	Agree
I have read and I consent.	Female	18	Undergraduate student	Undergraduate/Graduate/Doctoral student	Single	With family at home	My family	Agree	Agree	Agree	Agree	Agree	Agree	Agree	Agree	Undecided	Undecided	Undecided	Undecided	Undecided	Undecided	Undecided	Agree	Agree	Agree	Agree	Agree	Agree	Agree	Agree	Agree	Agree	Agree	Agree	Agree	Agree	Agree	Agree
I have read and I consent.	Female	20	Undergraduate student	Undergraduate/Graduate/Doctoral student	Single	With friend(s) in dormitory	Myself	Agree	Agree	Agree	Agree	Agree	Undecided	Undecided	Undecided	Undecided	Undecided	Undecided	Undecided	Undecided	Undecided	Undecided	Undecided	Undecided	Agree	Agree	Agree	Undecided	Undecided	Undecided	Undecided	Undecided	Undecided	Undecided	Undecided	Undecided	Undecided	Undecided
I have read and I consent.	Female	19	Undergraduate student	Undergraduate/Graduate/Doctoral student	Single	With family at home	My family	Agree	Agree	Agree	Strongly Agree	Agree	Undecided	Undecided	Agree	Agree	Undecided	Agree	Agree	Undecided	Agree	Agree	Undecided	Disagree	Agree	Undecided	Undecided	Disagree	Undecided	Disagree	Disagree	Undecided	Disagree	Disagree	Disagree	Undecided	Undecided	Undecided
I have read and I consent.	Male	18	Undergraduate student	Undergraduate/Graduate/Doctoral student	Single	With friend(s) in dormitory	Myself	Agree	Agree	Agree	Agree	Agree	Agree	Agree	Agree	Agree	Agree	Agree	Agree	Agree	Agree	Agree	Agree	Agree	Agree	Agree	Agree	Agree	Agree	Agree	Agree	Agree	Agree	Agree	Agree	Agree	Agree	Agree
I have read and I consent.	Female	19	Undergraduate student	Undergraduate/Graduate/Doctoral student	Single	With family at home	My family	Undecided	Undecided	Undecided	Undecided	Undecided	Undecided	Undecided	Undecided	Undecided	Undecided	Undecided	Undecided	Undecided	Undecided	Undecided	Strongly Agree	Disagree	Strongly Agree	Strongly Agree	Undecided	Undecided	Strongly Agree	Undecided	Undecided	Undecided	Undecided	Undecided	Undecided	Undecided	Undecided	Undecided
I have read and I consent.	Female	19	Undergraduate student	Undergraduate/Graduate/Doctoral student	Single	With friend(s) in dormitory	Myself	Agree	Agree	Agree	Undecided	Agree	Undecided	Disagree	Disagree	Undecided	Disagree	Undecided	Undecided	Disagree	Disagree	Undecided	Agree	Disagree	Strongly Agree	Strongly Agree	Strongly Agree	Undecided	Agree	Undecided	Undecided	Undecided	Undecided	Undecided	Undecided	Disagree	Undecided	Undecided
I have read and I consent.	Female	18	Undergraduate student	Undergraduate/Graduate/Doctoral student	Single	With family at home	My family	Undecided	Undecided	Undecided	Undecided	Undecided	Undecided	Undecided	Undecided	Undecided	Undecided	Undecided	Undecided	Undecided	Undecided	Undecided	Undecided	Undecided	Undecided	Undecided	Undecided	Undecided	Undecided	Undecided	Undecided	Undecided	Undecided	Undecided	Undecided	Undecided	Undecided	Undecided
I have read and I consent.	Female	19	Undergraduate student	Undergraduate/Graduate/Doctoral student	Single	With friend(s) in dormitory	Myself	Agree	Strongly Agree	Strongly Agree	Agree	Agree	Agree	Agree	Agree	Agree	Undecided	Undecided	Undecided	Undecided	Strongly Agree	Agree	Strongly Agree	Disagree	Agree	Agree	Undecided	Undecided	Undecided	Strongly Agree	Agree	Agree	Agree	Strongly Agree	Strongly Agree	Agree	Agree	Strongly Agree
I have read and I consent.	Female	18	Undergraduate student	Undergraduate/Graduate/Doctoral student	Single	With friend(s) in dormitory	Myself	Agree	Undecided	Undecided	Strongly Agree	Agree	Strongly Agree	Agree	Disagree	Strongly Disagree	Undecided	Agree	Undecided	Strongly Agree	Agree	Strongly Disagree	Disagree	Undecided	Agree	Agree	Undecided	Disagree	Strongly Disagree	Strongly Disagree	Disagree	Undecided	Disagree	Strongly Disagree	Disagree	Disagree	Disagree	Undecided
I have read and I consent.	Female	19	Undergraduate student	Undergraduate/Graduate/Doctoral student	Single	With friend(s) in dormitory	Myself	Agree	Undecided	Agree	Disagree	Agree	Undecided	Strongly Disagree	Disagree	Undecided	Strongly Disagree	Strongly Disagree	Undecided	Undecided	Agree	Undecided	Strongly Agree	Strongly Disagree	Strongly Agree	Undecided	Undecided	Undecided	Agree	Agree	Agree	Agree	Undecided	Agree	Undecided	Strongly Disagree	Undecided	Undecided
I have read and I consent.	Female	18	Undergraduate student	Undergraduate/Graduate/Doctoral student	Single	With family at home	My family	Undecided	Undecided	Undecided	Undecided	Undecided	Undecided	Undecided	Undecided	Undecided	Undecided	Undecided	Undecided	Undecided	Undecided	Undecided	Undecided	Undecided	Undecided	Undecided	Undecided	Undecided	Undecided	Undecided	Undecided	Undecided	Undecided	Undecided	Undecided	Undecided	Undecided	Undecided
I have read and I consent.	Female	19	Undergraduate student	Undergraduate/Graduate/Doctoral student	Single	With family at home	My family	Agree	Undecided	Undecided	Undecided	Undecided	Undecided	Undecided	Undecided	Undecided	Undecided	Undecided	Undecided	Undecided	Undecided	Undecided	Undecided	Undecided	Undecided	Undecided	Undecided	Undecided	Undecided	Undecided	Undecided	Undecided	Undecided	Undecided	Undecided	Undecided	Undecided	Undecided
I have read and I consent.	Female	20	Undergraduate student	Undergraduate/Graduate/Doctoral student	Single	With friend(s) at home	Myself	Agree	Agree	Agree	Agree	Agree	Agree	Agree	Agree	Agree	Agree	Agree	Agree	Agree	Agree	Agree	Agree	Agree	Agree	Agree	Agree	Agree	Undecided	Undecided	Undecided	Undecided	Undecided	Undecided	Undecided	Undecided	Undecided	Undecided
I have read and I consent.	Female	19	Undergraduate student	Undergraduate/Graduate/Doctoral student	Single	With family at home	My family	Agree	Agree	Agree	Undecided	Undecided	Undecided	Agree	Disagree	Undecided	Undecided	Undecided	Undecided	Undecided	Undecided	Undecided	Agree	Disagree	Agree	Agree	Agree	Agree	Agree	Agree	Agree	Undecided	Undecided	Agree	Undecided	Undecided	Undecided	Agree
I have read and I consent.	Male	23	Undergraduate student	Undergraduate/Graduate/Doctoral student	Single	With family at home	My family	Undecided	Undecided	Undecided	Undecided	Undecided	Undecided	Undecided	Undecided	Disagree	Disagree	Undecided	Undecided	Undecided	Undecided	Undecided	Undecided	Undecided	Undecided	Undecided	Undecided	Undecided	Undecided	Undecided	Undecided	Undecided	Undecided	Undecided	Undecided	Undecided	Undecided	Undecided
I have read and I consent.	Female	19	Undergraduate student	Undergraduate/Graduate/Doctoral student	Single	With friend(s) in dormitory	Myself	Undecided	Agree	Agree	Agree	Undecided	Undecided	Agree	Undecided	Undecided	Disagree	Disagree	Undecided	Disagree	Disagree	Disagree	Disagree	Disagree	Disagree	Disagree	Disagree	Disagree	Disagree	Disagree	Disagree	Disagree	Disagree	Disagree	Disagree	Disagree	Disagree	Disagree
I have read and I consent.	Female	20	Undergraduate student	Undergraduate/Graduate/Doctoral student	Single	With friend(s) in dormitory	Myself	Undecided	Undecided	Undecided	Undecided	Undecided	Undecided	Undecided	Undecided	Undecided	Undecided	Undecided	Undecided	Undecided	Undecided	Undecided	Undecided	Undecided	Undecided	Undecided	Undecided	Undecided	Undecided	Undecided	Undecided	Undecided	Undecided	Undecided	Undecided	Undecided	Undecided	Undecided
I have read and I consent.	Female	24	Undergraduate student	Undergraduate/Graduate/Doctoral student	Single	With friend(s) at home	Myself	Agree	Agree	Agree	Agree	Agree	Strongly Agree	Strongly Agree	Strongly Agree	Agree	Agree	Agree	Agree	Strongly Agree	Agree	Agree	Agree	Agree	Agree	Agree	Agree	Agree	Agree	Agree	Agree	Agree	Agree	Agree	Agree	Agree	Agree	Agree
I have read and I consent.	Female	19	Undergraduate student	Undergraduate/Graduate/Doctoral student	Single	With family at home	My family	Agree	Strongly Agree	Strongly Agree	Strongly Agree	Agree	Agree	Agree	Undecided	Undecided	Undecided	Agree	Undecided	Undecided	Strongly Disagree	Undecided	Disagree	Undecided	Undecided	Undecided	Undecided	Undecided	Undecided	Undecided	Undecided	Undecided	Undecided	Undecided	Undecided	Undecided	Undecided	Undecided
I have read and I consent.	Female	23	Undergraduate student	Undergraduate/Graduate/Doctoral student	Single	With friend(s) in dormitory	Myself	Strongly Disagree	Disagree	Strongly Agree	Strongly Agree	Strongly Disagree	Undecided	Strongly Agree	Agree	Agree	Strongly Disagree	Strongly Disagree	Strongly Disagree	Strongly Disagree	Strongly Disagree	Strongly Disagree	Strongly Disagree	Strongly Disagree	Strongly Disagree	Undecided	Undecided	Undecided	Undecided	Undecided	Undecided	Undecided	Undecided	Undecided	Undecided	Undecided	Undecided	Undecided
I have read and I consent.	Female	20	Undergraduate student	Undergraduate/Graduate/Doctoral student	Single	With friend(s) at home	Myself	Undecided	Undecided	Undecided	Undecided	Undecided	Undecided	Undecided	Undecided	Undecided	Undecided	Undecided	Undecided	Undecided	Undecided	Undecided	Undecided	Undecided	Undecided	Undecided	Undecided	Undecided	Undecided	Undecided	Undecided	Undecided	Undecided	Undecided	Undecided	Undecided	Undecided	Undecided
I have read and I consent.	Female	22	Undergraduate student	Undergraduate/Graduate/Doctoral student	Single	With friend(s) at home	Myself	Agree	Agree	Undecided	Undecided	Disagree	Undecided	Undecided	Disagree	Disagree	Disagree	Disagree	Disagree	Disagree	Disagree	Strongly Disagree	Strongly Disagree	Undecided	Strongly Disagree	Strongly Disagree	Undecided	Disagree	Strongly Disagree	Undecided	Undecided	Agree	Disagree	Disagree	Strongly Disagree	Strongly Disagree	Strongly Disagree	Undecided
I have read and I consent.	Female	19	Undergraduate student	Undergraduate/Graduate/Doctoral student	Single	With friend(s) in dormitory	Myself	Undecided	Undecided	Undecided	Undecided	Undecided	Undecided	Undecided	Undecided	Undecided	Undecided	Undecided	Undecided	Undecided	Undecided	Undecided	Undecided	Undecided	Undecided	Undecided	Undecided	Undecided	Undecided	Undecided	Undecided	Undecided	Undecided	Undecided	Undecided	Undecided	Undecided	Undecided
I have read and I consent.	Female	24	Undergraduate student	Lisans(üstü) öğrencisi-mezunu	Single	With family at home	My family	Strongly Agree	Strongly Agree	Strongly Agree	Strongly Agree	Strongly Agree	Strongly Agree	Strongly Agree	Agree	Agree	Undecided	Agree	Strongly Agree	Strongly Agree	Strongly Agree	Strongly Agree	Strongly Agree	Strongly Agree	Strongly Agree	Strongly Agree	Strongly Agree	Agree	Strongly Agree	Strongly Agree	Strongly Agree	Strongly Agree	Strongly Agree	Agree	Agree	Agree	Agree	Agree
I have read and I consent.	Female	21	Undergraduate student	Lisans(üstü) öğrencisi-mezunu	Single	With friend(s) in dormitory	Myself	Undecided	Agree	Agree	Agree	Agree	Undecided	Agree	Undecided	Agree	Undecided	Agree	Undecided	Undecided	Undecided	Agree	Agree	Undecided	Agree	Agree	Agree	Agree	Agree	Agree	Agree	Agree	Agree	Undecided	Agree	Undecided	Agree	Agree
I have read and I consent.	Female	27	Bachelor's degree graduate	Lisans/Lisansüstü öğrencisi-mezunu	Married	With family at home	Myself	Agree	Agree	Agree	Agree	Agree	Agree	Agree	Agree	Agree	Disagree	Disagree	Undecided	Disagree	Disagree	Undecided	Strongly Agree	Disagree	Agree	Agree	Agree	Undecided	Agree	Undecided	Agree	Agree	Agree	Undecided	Undecided	Undecided	Undecided	Strongly Agree
I have read and I consent.	Female	23	Undergraduate student	Lisans/Lisansüstü öğrencisi-mezunu	Single	With friend(s) at home	Arkadaşım	Undecided	Agree	Undecided	Undecided	Undecided	Undecided	Undecided	Undecided	Undecided	Undecided	Undecided	Undecided	Undecided	Strongly Disagree	Undecided	Strongly Agree	Strongly Disagree	Strongly Agree	Strongly Agree	Strongly Agree	Undecided	Strongly Agree	Undecided	Undecided	Undecided	Undecided	Undecided	Undecided	Undecided	Undecided	Undecided
I have read and I consent.	Male	28	Postgraduate degree graduate	Lisans/Lisansüstü öğrencisi-mezunu	Married	With family at home	Arkadaşım	Strongly Agree	Agree	Agree	Agree	Agree	Agree	Agree	Undecided	Agree	Undecided	Disagree	Disagree	Agree	Disagree	Agree	Disagree	Strongly Disagree	Disagree	Disagree	Disagree	Undecided	Agree	Disagree	Disagree	Undecided	Undecided	Undecided	Disagree	Undecided	Disagree	Undecided
I have read and I consent.	Female	20	Undergraduate student	Lisans/Lisansüstü öğrencisi-mezunu	Single	With family at home	My family	Undecided	Undecided	Strongly Agree	Strongly Agree	Strongly Agree	Agree	Strongly Agree	Strongly Agree	Strongly Agree	Strongly Disagree	Strongly Disagree	Undecided	Undecided	Undecided	Agree	Agree	Undecided	Agree	Strongly Agree	Agree	Strongly Agree	Disagree	Disagree	Strongly Disagree	Disagree	Strongly Disagree	Disagree	Undecided	Disagree	Disagree	Undecided
I have read and I consent.	Female	22	Undergraduate student	Lisans/Lisansüstü öğrencisi-mezunu	Single	With friend(s) at home	Myself	Agree	Agree	Agree	Agree	Agree	Agree	Agree	Agree	Agree	Agree	Agree	Agree	Agree	Agree	Agree	Agree	Agree	Agree	Agree	Agree	Agree	Agree	Agree	Agree	Agree	Agree	Agree	Agree	Agree	Agree	Agree
I have read and I consent.	Female	18	Undergraduate student	Lisans/Lisansüstü öğrencisi-mezunu	Single	With friend(s) in dormitory	Myself	Disagree	Agree	Agree	Agree	Undecided	Undecided	Strongly Disagree	Undecided	Agree	Disagree	Undecided	Agree	Agree	Strongly Disagree	Agree	Strongly Agree	Undecided	Strongly Agree	Strongly Agree	Strongly Agree	Undecided	Undecided	Strongly Agree	Agree	Agree	Strongly Disagree	Strongly Agree	Agree	Strongly Disagree	Strongly Agree	Strongly Agree
I have read and I consent.	Male	19	Undergraduate student	Lisans/Lisansüstü öğrencisi-mezunu	Single	With family at home	My family	Strongly Agree	Strongly Agree	Strongly Agree	Strongly Agree	Strongly Agree	Strongly Agree	Strongly Agree	Strongly Agree	Strongly Agree	Strongly Agree	Strongly Agree	Strongly Agree	Strongly Agree	Strongly Agree	Strongly Agree	Strongly Agree	Strongly Agree	Strongly Agree	Strongly Agree	Strongly Agree	Strongly Agree	Strongly Agree	Strongly Agree	Strongly Agree	Strongly Agree	Strongly Agree	Strongly Agree	Strongly Agree	Strongly Agree	Strongly Agree	Strongly Agree
I have read and I consent.	Female	23	Undergraduate student	Lisans/Lisansüstü öğrencisi-mezunu	Single	With family at home	My family	Agree	Disagree	Undecided	Agree	Agree	Agree	Disagree	Agree	Agree	Strongly Disagree	Strongly Disagree	Disagree	Undecided	Agree	Undecided	Strongly Agree	Disagree	Strongly Agree	Strongly Agree	Undecided	Undecided	Strongly Agree	Agree	Undecided	Disagree	Agree	Agree	Undecided	Strongly Disagree	Undecided	Undecided
I have read and I consent.	Female	19	Undergraduate student	Lisans/Lisansüstü öğrencisi-mezunu	Single	With family at home	My family	Agree	Agree	Agree	Agree	Undecided	Undecided	Agree	Undecided	Disagree	Disagree	Undecided	Undecided	Undecided	Undecided	Undecided	Undecided	Disagree	Agree	Agree	Undecided	Undecided	Agree	Undecided	Undecided	Undecided	Agree	Agree	Agree	Undecided	Undecided	Undecided
I have read and I consent.	Female	21	Undergraduate student	Lisans/Lisansüstü öğrencisi-mezunu	Single	With family at home	My family	Strongly Agree	Agree	Strongly Agree	Agree	Agree	Agree	Agree	Agree	Agree	Agree	Agree	Agree	Agree	Agree	Agree	Strongly Agree	Strongly Agree	Strongly Agree	Strongly Agree	Strongly Agree	Strongly Agree	Strongly Agree	Strongly Agree	Strongly Agree	Agree	Agree	Agree	Agree	Strongly Agree	Strongly Agree	Strongly Agree
I have read and I consent.	Male	25	Bachelor's degree graduate	Lisans/Lisansüstü öğrencisi-mezunu	Single	With friend(s) at home	Myself	Strongly Disagree	Strongly Disagree	Strongly Disagree	Strongly Disagree	Strongly Disagree	Strongly Disagree	Strongly Disagree	Strongly Disagree	Strongly Disagree	Strongly Disagree	Strongly Disagree	Strongly Disagree	Strongly Disagree	Strongly Disagree	Strongly Disagree	Strongly Disagree	Strongly Disagree	Strongly Disagree	Strongly Disagree	Strongly Disagree	Strongly Disagree	Strongly Disagree	Strongly Disagree	Strongly Disagree	Strongly Disagree	Strongly Disagree	Strongly Disagree	Strongly Disagree	Strongly Disagree	Strongly Disagree	Strongly Disagree
I have read and I consent.	Female	20	Undergraduate student	Lisans/Lisansüstü öğrencisi-mezunu	Single	With family at home	My family	Undecided	Undecided	Undecided	Undecided	Undecided	Undecided	Agree	Strongly Disagree	Strongly Disagree	Strongly Disagree	Strongly Disagree	Strongly Disagree	Strongly Disagree	Undecided	Undecided	Strongly Agree	Disagree	Disagree	Disagree	Undecided	Disagree	Disagree	Disagree	Disagree	Disagree	Disagree	Disagree	Disagree	Disagree	Undecided	Strongly Disagree
I have read and I consent.	Female	20	Undergraduate student	Lisans/Lisansüstü öğrencisi-mezunu	Single	With friend(s) in dormitory	Myself	Undecided	Agree	Undecided	Agree	Strongly Agree	Undecided	Strongly Agree	Strongly Disagree	Strongly Disagree	Strongly Disagree	Strongly Disagree	Undecided	Disagree	Strongly Disagree	Strongly Disagree	Agree	Strongly Disagree	Strongly Disagree	Agree	Undecided	Undecided	Undecided	Strongly Disagree	Strongly Disagree	Strongly Disagree	Strongly Disagree	Strongly Disagree	Strongly Disagree	Strongly Disagree	Strongly Disagree	Undecided
I have read and I consent.	Female	19	Undergraduate student	Lisans/Lisansüstü öğrencisi-mezunu	Single	With friend(s) in dormitory	Myself	Undecided	Agree	Agree	Agree	Agree	Undecided	Agree	Disagree	Undecided	Disagree	Disagree	Undecided	Undecided	Disagree	Undecided	Agree	Disagree	Agree	Agree	Agree	Undecided	Disagree	Undecided	Undecided	Undecided	Undecided	Undecided	Undecided	Undecided	Undecided	Undecided
I have read and I consent.	Female	19	Undergraduate student	Lisans/Lisansüstü öğrencisi-mezunu	Single	With family at home	My family	Agree	Undecided	Undecided	Undecided	Undecided	Undecided	Undecided	Undecided	Undecided	Undecided	Undecided	Undecided	Undecided	Undecided	Undecided	Undecided	Undecided	Undecided	Undecided	Undecided	Undecided	Undecided	Undecided	Undecided	Undecided	Undecided	Undecided	Undecided	Undecided	Undecided	Undecided
I have read and I consent.	Male	20	Undergraduate student	Lisans/Lisansüstü öğrencisi-mezunu	Single	With friend(s) at home	Arkadaşım	Undecided	Disagree	Disagree	Disagree	Disagree	Disagree	Undecided	Disagree	Strongly Disagree	Strongly Disagree	Disagree	Strongly Agree	Strongly Disagree	Strongly Agree	Strongly Disagree	Strongly Disagree	Disagree	Strongly Disagree	Strongly Disagree	Disagree	Disagree	Disagree	Disagree	Disagree	Disagree	Disagree	Disagree	Undecided	Agree	Strongly Agree	Strongly Disagree
I have read and I consent.	Female	19	Undergraduate student	Lisans/Lisansüstü öğrencisi-mezunu	Single	With friend(s) in dormitory	Myself	Agree	Agree	Agree	Agree	Agree	Undecided	Agree	Undecided	Agree	Disagree	Undecided	Undecided	Undecided	Agree	Agree	Agree	Undecided	Agree	Agree	Agree	Undecided	Disagree	Undecided	Agree	Undecided	Agree	Agree	Undecided	Disagree	Disagree	Agree
I have read and I consent.	Female	18	Undergraduate student	Lisans/Lisansüstü öğrencisi-mezunu	Single	With friend(s) in dormitory	Myself	Strongly Agree	Strongly Agree	Agree	Agree	Agree	Undecided	Agree	Undecided	Undecided	Undecided	Undecided	Undecided	Undecided	Undecided	Undecided	Undecided	Undecided	Undecided	Undecided	Undecided	Undecided	Undecided	Undecided	Undecided	Undecided	Undecided	Undecided	Undecided	Undecided	Undecided	Undecided
I have read and I consent.	Female	23	Undergraduate student	Lisans/Lisansüstü öğrencisi-mezunu	Single	With family at home	My family	Agree	Undecided	Agree	Undecided	Agree	Undecided	Agree	Agree	Agree	Disagree	Disagree	Disagree	Disagree	Agree	Undecided	Strongly Agree	Disagree	Strongly Agree	Strongly Agree	Strongly Agree	Agree	Agree	Disagree	Undecided	Undecided	Undecided	Disagree	Disagree	Undecided	Disagree	Undecided
I have read and I consent.	Female	20	Undergraduate student	Undergraduate/Graduate/Doctoral student	Single	With friend(s) at home	Myself	Undecided	Undecided	Agree	Undecided	Agree	Agree	Undecided	Disagree	Undecided	Undecided	Disagree	Undecided	Disagree	Disagree	Undecided	Agree	Agree	Strongly Agree	Agree	Agree	Undecided	Agree	Undecided	Undecided	Undecided	Disagree	Agree	Agree	Disagree	Undecided	Agree
I have read and I consent.	Female	20	Undergraduate student	Undergraduate/Graduate/Doctoral student	Single	With family at home	Myself
I have read and I consent.	Female	20	Undergraduate student	Undergraduate/Graduate/Doctoral student	Single	With friend(s) in dormitory	Myself
I have read and I consent.	Female	21	Undergraduate student	Undergraduate/Graduate/Doctoral student	Single	With family at home	My family
I have read and I consent.	Female	19	Undergraduate student	Undergraduate/Graduate/Doctoral student	Single	With family at home	My family	Undecided	Undecided	Undecided	Strongly Agree	Undecided	Undecided	Strongly Agree	Disagree	Undecided	Disagree	Disagree	Undecided	Undecided	Disagree	Undecided	Undecided	Undecided	Undecided	Undecided	Undecided	Undecided	Undecided	Undecided	Undecided	Undecided	Undecided	Undecided	Undecided	Undecided	Undecided	Undecided
I have read and I consent.	Female	20	Undergraduate student	Undergraduate/Graduate/Doctoral student	Single	With friend(s) in dormitory	Arkadaşım	Undecided	Undecided	Undecided	Undecided	Undecided	Undecided	Undecided	Undecided	Undecided	Undecided	Undecided	Undecided	Undecided	Undecided	Undecided	Undecided	Undecided	Undecided	Undecided	Undecided	Undecided	Undecided	Undecided	Undecided	Undecided	Undecided	Undecided	Undecided	Undecided	Undecided	Undecided
I have read and I consent.	Female	19	Undergraduate student	Undergraduate/Graduate/Doctoral student	Single	With family at home	My family	Agree	Agree	Undecided	Agree	Agree	Agree	Agree	Strongly Agree	Strongly Agree	Strongly Agree	Strongly Agree	Strongly Agree	Strongly Agree	Strongly Agree	Strongly Agree	Strongly Agree	Strongly Agree	Strongly Agree	Strongly Agree	Strongly Agree	Strongly Agree	Strongly Agree	Strongly Agree	Strongly Agree	Strongly Agree	Strongly Agree	Strongly Agree	Strongly Agree	Strongly Agree	Strongly Agree	Strongly Agree
I have read and I consent.	Female	19	Undergraduate student	Undergraduate/Graduate/Doctoral student	Single	With friend(s) in dormitory	Myself	Agree	Undecided	Agree	Agree	Disagree	Disagree	Undecided	Disagree	Undecided	Disagree	Disagree	Undecided	Undecided	Undecided	Disagree	Agree	Disagree	Undecided	Undecided	Undecided	Disagree	Strongly Agree	Agree	Strongly Agree	Agree	Undecided	Strongly Agree	Agree	Strongly Agree	Strongly Agree	Strongly Agree
I have read and I consent.	Female	19	Undergraduate student	Undergraduate/Graduate/Doctoral student	Single	With family at home	My family	Agree	Undecided	Undecided	Disagree	Undecided	Agree	Disagree	Agree	Disagree	Agree	Strongly Disagree	Agree	Undecided	Disagree	Undecided	Agree	Disagree	Undecided	Undecided	Undecided	Undecided	Strongly Agree	Undecided	Undecided	Undecided	Undecided	Undecided	Undecided	Undecided	Undecided	Strongly Disagree
I have read and I consent.	Female	19	Undergraduate student	Undergraduate/Graduate/Doctoral student	Single	With family at home	My family	Agree	Undecided	Agree	Undecided	Undecided	Undecided	Agree	Disagree	Undecided	Disagree	Undecided	Undecided	Undecided	Undecided	Undecided	Agree	Agree	Agree	Agree	Agree	Undecided	Agree	Undecided	Undecided	Undecided	Undecided	Undecided	Undecided	Undecided	Undecided	Undecided
I have read and I consent.	Female	22	Bachelor's degree graduate	Lisans(üstü) öğrencisi-mezunu	Single	With family at home	My family	Strongly Agree	Strongly Agree	Strongly Agree	Undecided	Strongly Agree	Strongly Agree	Strongly Agree	Strongly Agree	Strongly Agree	Undecided	Undecided	Agree	Agree	Agree	Agree	Agree	Strongly Agree	Strongly Agree	Strongly Agree	Strongly Agree	Agree	Agree	Strongly Agree	Strongly Agree	Strongly Agree	Strongly Agree	Strongly Agree	Strongly Agree	Undecided	Agree	Undecided
I have read and I consent.	Female	21	Undergraduate student	Lisans(üstü) öğrencisi-mezunu	Single	With family at home	My family	Undecided	Undecided	Undecided	Undecided	Undecided	Undecided	Undecided	Strongly Disagree	Undecided	Strongly Disagree	Undecided	Strongly Disagree	Strongly Disagree	Strongly Disagree	Undecided	Strongly Agree	Strongly Disagree	Strongly Agree	Strongly Agree	Strongly Agree	Undecided	Strongly Agree	Strongly Disagree	Undecided	Undecided	Undecided	Undecided	Undecided	Undecided	Undecided	Undecided
I have read and I consent.	Female	22	Undergraduate student	Lisans/Lisansüstü öğrencisi-mezunu	Single	With family at home	Myself	Agree	Agree	Agree	Agree	Agree	Undecided	Agree	Disagree	Agree	Disagree	Undecided	Agree	Agree	Undecided	Agree	Agree	Agree	Strongly Agree	Agree	Strongly Agree	Agree	Agree	Agree	Agree	Agree	Agree	Agree	Agree	Disagree	Disagree	Agree
I have read and I consent.	Female	18	Undergraduate student	Undergraduate/Graduate/Doctoral student	Single	With family at home	My family	Agree	Agree	Undecided	Undecided	Agree	Undecided	Agree	Undecided	Agree	Undecided	Undecided	Undecided	Undecided	Undecided	Undecided	Strongly Agree	Strongly Agree	Strongly Agree	Strongly Agree	Strongly Agree	Undecided	Strongly Agree	Agree	Agree	Undecided	Undecided	Undecided	Undecided	Undecided	Undecided	Undecided
I have read and I consent.	Female	19	Undergraduate student	Undergraduate/Graduate/Doctoral student	Single	With friend(s) in dormitory	Myself
I have read and I consent.	Female	20	Undergraduate student	Undergraduate/Graduate/Doctoral student	Single	With friend(s) in dormitory	Myself	Undecided	Undecided	Undecided	Undecided	Undecided	Undecided	Undecided	Undecided	Undecided	Undecided	Undecided	Undecided	Undecided	Undecided	Undecided	Undecided	Undecided	Undecided	Undecided	Undecided	Undecided	Undecided	Undecided	Undecided	Undecided	Undecided	Undecided	Undecided	Undecided	Undecided	Undecided
I have read and I consent.	Female	21	Undergraduate student	Undergraduate/Graduate/Doctoral student	Single	With family at home	My family	Strongly Agree	Agree	Agree	Agree	Undecided	Undecided	Strongly Agree	Agree	Undecided	Undecided	Undecided	Undecided	Undecided	Strongly Disagree	Undecided	Disagree	Strongly Disagree	Strongly Agree	Strongly Agree	Strongly Agree	Strongly Disagree	Undecided	Disagree	Undecided	Undecided	Undecided	Undecided	Agree	Agree	Disagree	Agree
I have read and I consent.	Female	20	Undergraduate student	Lisans/Lisansüstü öğrencisi-mezunu	Single	With family at home	My family	Strongly Agree	Strongly Agree	Strongly Agree	Strongly Agree	Strongly Agree	Strongly Agree	Strongly Agree	Strongly Agree	Strongly Agree	Strongly Agree	Strongly Agree	Strongly Agree	Strongly Agree	Strongly Agree	Strongly Agree	Strongly Agree	Strongly Agree	Strongly Agree	Strongly Agree	Strongly Agree	Strongly Agree	Strongly Agree	Strongly Agree	Strongly Agree	Strongly Agree	Strongly Agree	Strongly Agree	Strongly Agree	Strongly Agree	Strongly Agree	Strongly Agree
I have read and I consent.	Female	39	Postgraduate degree graduate	Academic staff	Married	With family at home	My family
I have read and I consent.	Female	20	Undergraduate student	Undergraduate/Graduate/Doctoral student	Single	With friend(s) in dormitory	Myself
I have read and I consent.	Female	18	Undergraduate student	Undergraduate/Graduate/Doctoral student	Single	With friend(s) in dormitory	Myself
I have read and I consent.	Female	19	Undergraduate student	Undergraduate/Graduate/Doctoral student	Single	With family at home	My family
I have read and I consent.	Female	21	Undergraduate student	Undergraduate/Graduate/Doctoral student	Single	With family at home	My family
I have read and I consent.	Female	22	Undergraduate student	Undergraduate/Graduate/Doctoral student	Single	With family at home	My family
I have read and I consent.	Female	39	Postgraduate degree graduate	Academic staff	Married	Alone at home	Myself	Agree	Agree	Agree	Agree	Agree	Undecided	Agree	Agree	Agree	Agree	Agree	Agree	Agree	Agree	Agree	Agree	Agree	Agree	Agree	Agree	Agree	Agree	Agree	Agree	Agree	Agree	Agree	Agree	Agree	Agree	Agree
I have read and I consent.	Female	18	Undergraduate student	Undergraduate/Graduate/Doctoral student	Single	With friend(s) in dormitory	Myself	Agree	Undecided	Undecided	Undecided	Undecided	Undecided	Undecided	Undecided	Undecided	Undecided	Undecided	Undecided	Undecided	Undecided	Undecided	Undecided	Undecided	Undecided	Undecided	Undecided	Undecided	Undecided	Undecided	Undecided	Undecided	Undecided	Undecided	Undecided	Undecided	Undecided	Undecided
I have read and I consent.	Female	20	Undergraduate student	Undergraduate/Graduate/Doctoral student	Single	With family at home	My family	Undecided	Undecided	Agree	Agree	Disagree	Undecided	Agree	Agree	Undecided	Agree	Agree	Undecided	Agree	Agree	Agree	Undecided	Undecided	Agree	Agree	Undecided	Agree	Undecided	Agree	Agree	Undecided	Agree	Undecided	Undecided	Agree	Agree	Agree
I have read and I consent.	Male	27	Postgraduate degree graduate	Academic staff	Single	Alone at home	Myself	Strongly Agree	Agree	Strongly Agree	Agree	Strongly Agree	Strongly Agree	Strongly Agree	Agree	Strongly Agree	Undecided	Undecided	Undecided	Agree	Strongly Agree	Agree	Strongly Agree	Strongly Agree	Strongly Agree	Strongly Agree	Strongly Agree	Strongly Agree	Strongly Agree	Strongly Agree	Undecided	Strongly Agree	Strongly Agree	Strongly Agree	Strongly Agree	Strongly Agree	Strongly Agree	Strongly Agree
I have read and I consent.	Female	21	Undergraduate student	Lisans(üstü) öğrencisi-mezunu	Single	With friend(s) at home	Myself	Disagree	Agree	Agree	Undecided	Undecided	Undecided	Agree	Strongly Disagree	Undecided	Strongly Disagree	Strongly Disagree	Undecided	Undecided	Strongly Disagree	Strongly Disagree	Strongly Agree	Strongly Disagree	Strongly Agree	Strongly Agree	Undecided	Strongly Disagree	Strongly Agree	Undecided	Undecided	Undecided	Strongly Disagree	Strongly Disagree	Strongly Disagree	Strongly Disagree	Strongly Disagree	Undecided
I have read and I consent.	Female	22	Undergraduate student	Lisans/Lisansüstü öğrencisi-mezunu	Single	With family at home	My family	Undecided	Undecided	Undecided	Strongly Agree	Strongly Agree	Undecided	Strongly Agree	Disagree	Strongly Agree	Strongly Disagree	Strongly Disagree	Strongly Disagree	Strongly Disagree	Undecided	Undecided	Undecided	Undecided	Agree	Strongly Agree	Agree	Undecided	Agree	Agree	Undecided	Disagree	Undecided	Disagree	Undecided	Agree	Agree	Undecided
I have read and I consent.	Female	18	Undergraduate student	Lisans/Lisansüstü öğrencisi-mezunu	Single	With friend(s) in dormitory	Myself	Agree	Agree	Agree	Agree	Agree	Agree	Agree	Agree	Agree	Agree	Undecided	Undecided	Undecided	Undecided	Undecided	Undecided	Undecided	Undecided	Undecided	Undecided	Undecided	Undecided	Undecided	Undecided	Undecided	Undecided	Undecided	Undecided	Undecided	Undecided	Undecided
I have read and I consent.	Female	22	Undergraduate student	Undergraduate/Graduate/Doctoral student	Single	With friend(s) in dormitory	Myself
I have read and I consent.	Male	22	Undergraduate student	Undergraduate/Graduate/Doctoral student	Single	With family at home	My family
I have read and I consent.	Female	23	Undergraduate student	Undergraduate/Graduate/Doctoral student	Single	With friend(s) in dormitory	Myself
I have read and I consent.	Female	20	Undergraduate student	Undergraduate/Graduate/Doctoral student	Single	With family at home	My family
I have read and I consent.	Female	20	Undergraduate student	Undergraduate/Graduate/Doctoral student	Single	With family at home	My family
I have read and I consent.	Female	20	Undergraduate student	Undergraduate/Graduate/Doctoral student	Single	Alone in dormitory	Myself
I have read and I consent.	Female	23	Undergraduate student	Undergraduate/Graduate/Doctoral student	Single	With family at home	My family	Agree	Agree	Undecided	Agree	Agree	Agree	Agree	Agree	Strongly Disagree	Strongly Disagree	Strongly Disagree	Strongly Disagree	Strongly Disagree	Agree	Strongly Disagree	Agree	Strongly Agree	Strongly Agree	Strongly Agree	Strongly Agree	Strongly Disagree	Agree	Disagree	Agree	Undecided	Strongly Disagree	Undecided	Disagree	Strongly Disagree	Strongly Disagree	Agree
I have read and I consent.	Female	18	Undergraduate student	Undergraduate/Graduate/Doctoral student	Single	With friend(s) in dormitory	Myself	Agree	Agree	Agree	Agree	Agree	Undecided	Agree	Undecided	Agree	Undecided	Undecided	Agree	Agree	Undecided	Undecided	Agree	Disagree	Undecided	Agree	Agree	Agree	Agree	Agree	Agree	Agree	Agree	Agree	Agree	Agree	Undecided	Undecided
I have read and I consent.	Female	21	Undergraduate student	Undergraduate/Graduate/Doctoral student	Single	With friend(s) in dormitory	Myself	Undecided	Agree	Agree	Agree	Agree	Agree	Agree	Disagree	Undecided	Undecided	Undecided	Disagree	Undecided	Undecided	Strongly Disagree	Strongly Agree	Undecided	Undecided	Undecided	Agree	Undecided	Undecided	Agree	Undecided	Undecided	Agree	Undecided	Agree	Undecided	Agree	Undecided
I have read and I consent.	Female	19	Undergraduate student	Undergraduate/Graduate/Doctoral student	Single	Alone in dormitory	Myself	Agree	Agree	Agree	Agree	Agree	Agree	Agree	Agree	Agree	Agree	Agree	Agree	Agree	Agree	Agree	Agree	Agree	Agree	Agree	Agree	Agree	Agree	Undecided	Undecided	Undecided	Disagree	Disagree	Disagree	Disagree	Disagree	Disagree
I have read and I consent.	Female	21	Undergraduate student	Undergraduate/Graduate/Doctoral student	Single	With family at home	My family	Undecided	Agree	Agree	Agree	Agree	Agree	Strongly Agree	Strongly Agree	Agree	Disagree	Disagree	Agree	Agree	Agree	Agree	Agree	Agree	Agree	Agree	Strongly Agree	Agree	Agree	Agree	Agree	Agree	Agree	Agree	Agree	Agree	Agree	Undecided
I have read and I consent.	Female	20	Undergraduate student	Undergraduate/Graduate/Doctoral student	Single	With friend(s) in dormitory	Myself	Agree	Agree	Undecided	Undecided	Agree	Strongly Agree	Agree	Agree	Undecided	Disagree	Disagree	Undecided	Agree	Agree	Agree	Undecided	Strongly Agree	Strongly Agree	Strongly Agree	Strongly Agree	Undecided	Undecided	Strongly Agree	Strongly Agree	Undecided	Agree	Agree	Undecided	Undecided	Undecided	Strongly Agree
I have read and I consent.	Female	18	Undergraduate student	Undergraduate/Graduate/Doctoral student	Single	With friend(s) in dormitory	Myself	Strongly Agree	Strongly Agree	Strongly Agree	Strongly Agree	Strongly Agree	Undecided	Strongly Agree	Strongly Agree	Strongly Agree	Strongly Agree	Strongly Agree	Strongly Agree	Strongly Agree	Strongly Agree	Strongly Agree	Strongly Agree	Strongly Agree	Strongly Agree	Strongly Agree	Strongly Agree	Strongly Agree	Strongly Agree	Strongly Agree	Strongly Agree	Strongly Agree	Strongly Agree	Strongly Agree	Strongly Agree	Strongly Agree	Strongly Agree	Strongly Agree
I have read and I consent.	Female	20	Undergraduate student	Undergraduate/Graduate/Doctoral student	Single	With friend(s) in dormitory	Myself	Agree	Undecided	Agree	Agree	Agree	Agree	Undecided	Undecided	Undecided	Undecided	Undecided	Undecided	Undecided	Undecided	Undecided	Undecided	Undecided	Undecided	Undecided	Undecided	Undecided	Undecided	Undecided	Undecided	Undecided	Undecided	Undecided	Undecided	Undecided	Undecided	Undecided
I have read and I consent.	Female	19	Undergraduate student	Lisans(üstü) öğrencisi-mezunu	Single	With friend(s) in dormitory	Myself	Disagree	Undecided	Undecided	Agree	Undecided	Agree	Agree	Disagree	Agree	Strongly Disagree	Strongly Disagree	Disagree	Disagree	Disagree	Undecided	Agree	Disagree	Strongly Agree	Strongly Agree	Undecided	Disagree	Strongly Agree	Disagree	Undecided	Strongly Disagree	Strongly Disagree	Undecided	Disagree	Strongly Disagree	Strongly Disagree	Disagree
I have read and I consent.	Female	21	Undergraduate student	Lisans(üstü) öğrencisi-mezunu	Single	Alone in dormitory	Myself	Strongly Agree	Strongly Agree	Strongly Agree	Strongly Agree	Undecided	Agree	Agree	Undecided	Undecided	Disagree	Undecided	Undecided	Undecided	Agree	Agree	Agree	Strongly Disagree	Strongly Agree	Strongly Agree	Strongly Disagree	Undecided	Strongly Agree	Undecided	Agree	Undecided	Agree	Disagree	Disagree	Disagree	Disagree	Undecided
I have read and I consent.	Female	19	Undergraduate student	Lisans/Lisansüstü öğrencisi-mezunu	Single	With friend(s) in dormitory	Myself	Agree	Undecided	Agree	Agree	Agree	Undecided	Agree	Agree	Agree	Agree	Agree	Agree	Agree	Agree	Agree	Agree	Agree	Agree	Agree	Agree	Agree	Agree	Agree	Agree	Agree	Agree	Agree	Agree	Agree	Agree	Agree
I have read and I consent.	Male	19	Undergraduate student	Lisans/Lisansüstü öğrencisi-mezunu	Single	With friend(s) in dormitory	Myself	Agree	Disagree	Undecided	Disagree	Disagree	Undecided	Undecided	Undecided	Undecided	Disagree	Undecided	Undecided	Strongly Disagree	Strongly Disagree	Disagree	Disagree	Disagree	Strongly Disagree	Disagree	Disagree	Disagree	Disagree	Undecided	Undecided	Undecided	Disagree	Undecided	Undecided	Disagree	Undecided	Disagree
I have read and I consent.	Female	21	Undergraduate student	Undergraduate/Graduate/Doctoral student	Single	With family at home	Myself
I have read and I consent.	Female	29	Postgraduate degree graduate	Academic staff	Single	With family at home	My family
I have read and I consent.	Female	32	Undergraduate student	Undergraduate/Graduate/Doctoral student	Single	With friend(s) at home	Myself
I have read and I consent.	Female	20	Undergraduate student	Undergraduate/Graduate/Doctoral student	Single	With friend(s) in dormitory	Myself
I have read and I consent.	Female	21	Undergraduate student	Undergraduate/Graduate/Doctoral student	Single	With friend(s) at home	Myself	Agree	Undecided	Disagree	Disagree	Undecided	Agree	Undecided	Agree	Agree	Agree	Agree	Agree	Agree	Agree	Agree	Agree	Undecided	Undecided	Undecided	Undecided	Undecided	Undecided	Undecided	Agree	Agree	Undecided	Agree	Undecided	Undecided	Undecided	Undecided
I have read and I consent.	Female	19	Undergraduate student	Undergraduate/Graduate/Doctoral student	Single	With friend(s) in dormitory	Myself	Agree	Agree	Strongly Agree	Strongly Agree	Undecided	Undecided	Strongly Agree	Strongly Disagree	Agree	Disagree	Agree	Strongly Disagree	Strongly Disagree	Strongly Disagree	Undecided	Undecided	Disagree	Agree	Agree	Agree	Strongly Disagree	Agree	Strongly Disagree	Undecided	Undecided	Undecided	Undecided	Undecided	Undecided	Undecided	Undecided
I have read and I consent.	Female	20	Undergraduate student	Undergraduate/Graduate/Doctoral student	Single	With friend(s) at home	Arkadaşım	Undecided	Undecided	Disagree	Disagree	Undecided	Undecided	Undecided	Undecided	Disagree	Undecided	Undecided	Undecided	Undecided	Undecided	Undecided	Undecided	Undecided	Undecided	Undecided	Undecided	Undecided	Undecided	Undecided	Undecided	Undecided	Undecided	Undecided	Undecided	Undecided	Undecided	Undecided
I have read and I consent.	Female	27	Postgraduate degree graduate	Academic staff	Single	With family at home	My family	Undecided	Agree	Agree	Agree	Agree	Undecided	Undecided	Disagree	Disagree	Disagree	Disagree	Undecided	Undecided	Undecided	Undecided	Agree	Strongly Disagree	Strongly Agree	Strongly Agree	Disagree	Disagree	Disagree	Disagree	Disagree	Disagree	Disagree	Undecided	Undecided	Undecided	Undecided	Disagree
I have read and I consent.	Female	21	Undergraduate student	Lisans/Lisansüstü öğrencisi-mezunu	Single	With family at home	My family	Agree	Agree	Agree	Disagree	Agree	Undecided	Agree	Undecided	Undecided	Disagree	Strongly Disagree	Undecided	Undecided	Agree	Undecided	Agree	Agree	Strongly Agree	Strongly Agree	Strongly Agree	Undecided	Strongly Agree	Undecided	Undecided	Undecided	Agree	Agree	Disagree	Strongly Disagree	Disagree	Undecided
I have read and I consent.	Female	19	Undergraduate student	Lisans/Lisansüstü öğrencisi-mezunu	Single	With family at home	My family	Agree	Agree	Agree	Agree	Agree	Undecided	Undecided	Agree	Agree	Disagree	Agree	Undecided	Undecided	Undecided	Undecided	Undecided	Disagree	Disagree	Undecided	Undecided	Undecided	Undecided	Undecided	Undecided	Undecided	Undecided	Undecided	Undecided	Undecided	Undecided	Undecided
I have read and I consent.	Male	19	Undergraduate student	Lisans/Lisansüstü öğrencisi-mezunu	Single	With family at home	My family	Undecided	Undecided	Undecided	Undecided	Undecided	Undecided	Undecided	Undecided	Undecided	Undecided	Undecided	Undecided	Undecided	Undecided	Undecided	Undecided	Undecided	Undecided	Undecided	Undecided	Undecided	Undecided	Undecided	Undecided	Undecided	Undecided	Undecided	Undecided	Undecided	Undecided	Undecided
I have read and I consent.	Female	20	Undergraduate student	Undergraduate/Graduate/Doctoral student	Single	With family at home	My family
I have read and I consent.	Female	19	Undergraduate student	Undergraduate/Graduate/Doctoral student	Single	With friend(s) in dormitory	Myself
I have read and I consent.	Female	21	Undergraduate student	Undergraduate/Graduate/Doctoral student	Single	With friend(s) in dormitory	Myself	Undecided	Undecided	Undecided	Undecided	Undecided	Undecided	Undecided	Undecided	Undecided	Undecided	Undecided	Undecided	Undecided	Undecided	Undecided	Undecided	Undecided	Undecided	Undecided	Undecided	Undecided	Undecided	Undecided	Undecided	Undecided	Undecided	Undecided	Undecided	Undecided	Undecided	Undecided
I have read and I consent.	Female	23	Undergraduate student	Undergraduate/Graduate/Doctoral student	Single	With friend(s) at home	My family
I have read and I consent.	Female	20	Undergraduate student	Undergraduate/Graduate/Doctoral student	Single	With family at home	My family
I have read and I consent.	Female	20	Undergraduate student	Undergraduate/Graduate/Doctoral student	Single	With family at home	My family	Undecided	Agree	Agree	Undecided	Agree	Undecided	Agree	Undecided	Undecided	Undecided	Disagree	Disagree	Disagree	Disagree	Undecided	Agree	Disagree	Agree	Agree	Disagree	Disagree	Agree	Disagree	Undecided	Undecided	Disagree	Undecided	Undecided	Undecided	Undecided	Undecided
I have read and I consent.	Male	22	Undergraduate student	Undergraduate/Graduate/Doctoral student	Single	With family at home	My family	Undecided	Undecided	Undecided	Undecided	Undecided	Undecided	Undecided	Undecided	Undecided	Undecided	Undecided	Undecided	Undecided	Undecided	Undecided	Undecided	Undecided	Undecided	Undecided	Undecided	Undecided	Undecided	Undecided	Undecided	Undecided	Undecided	Undecided	Undecided	Undecided	Undecided	Undecided
I have read and I consent.	Female	19	Undergraduate student	Undergraduate/Graduate/Doctoral student	Single	With friend(s) in dormitory	Myself	Undecided	Undecided	Undecided	Undecided	Undecided	Undecided	Undecided	Undecided	Undecided	Undecided	Undecided	Undecided	Agree	Agree	Agree	Agree	Agree	Agree	Agree	Agree	Agree	Agree	Undecided	Undecided	Undecided	Undecided	Disagree	Disagree	Disagree	Undecided	Disagree
I have read and I consent.	Male	27	Bachelor's degree graduate	Administrative staff	Married	With family at home	Myself	Strongly Agree	Undecided	Undecided	Undecided	Undecided	Undecided	Undecided	Undecided	Undecided	Undecided	Undecided	Undecided	Undecided	Undecided	Undecided	Undecided	Undecided	Undecided	Undecided	Undecided	Undecided	Undecided	Undecided	Undecided	Undecided	Undecided	Undecided	Undecided	Undecided	Undecided	Undecided
I have read and I consent.	Female	21	Undergraduate student	Undergraduate/Graduate/Doctoral student	Single	With friend(s) in dormitory	Myself
I have read and I consent.	Female	18	Undergraduate student	Undergraduate/Graduate/Doctoral student	Single	With friend(s) in dormitory	Myself	Undecided	Undecided	Undecided	Undecided	Undecided	Undecided	Undecided	Undecided	Undecided	Undecided	Undecided	Undecided	Undecided	Undecided	Undecided	Undecided	Undecided	Undecided	Undecided	Undecided	Undecided	Undecided	Undecided	Undecided	Undecided	Undecided	Undecided	Undecided	Undecided	Undecided	Undecided
I have read and I consent.	Male	40	Bachelor's degree graduate	Administrative staff	Single	With friend(s) at home	Myself	Agree	Agree	Undecided	Undecided	Disagree	Agree	Disagree	Undecided	Agree	Disagree	Disagree	Disagree	Disagree	Disagree	Disagree	Agree	Disagree	Disagree	Disagree	Disagree	Disagree	Disagree	Disagree	Disagree	Disagree	Disagree	Agree	Agree	Disagree	Agree	Disagree
I have read and I consent.	Female	20	Undergraduate student	Undergraduate/Graduate/Doctoral student	Single	With friend(s) in dormitory	Myself	Undecided	Agree	Agree	Agree	Undecided	Undecided	Agree	Disagree	Undecided	Undecided	Undecided	Undecided	Undecided	Undecided	Undecided	Undecided	Undecided	Undecided	Undecided	Undecided	Undecided	Undecided	Undecided	Undecided	Undecided	Undecided	Undecided	Undecided	Undecided	Undecided	Undecided
